# Supplementary material for: LiCe9Mo16O35
Source: Acta Crystallogr Sect E Struct Rep Online. 2012 Feb 29;68(Pt 3):i21–2. doi: 10.1107/S160053681200801X (PMC3297206; doi:10.1107/S160053681200801X)
Supplement: Supplementary file 1 [file e-68-00i21-sup1.cif]

##############################################################################
#                                                                            #
# This CIF contains the data in a paper accepted for publication in          #
# Acta Crystallographica Section E. It conforms to the requirements of       #
# Notes for Authors for Acta Crystallographica Section E, and has been       #
# peer reviewed under the auspices of the IUCr Commission on Journals.       #
#                                                                            #
# Full details of the Crystallographic Information File format               #
# are given in the paper "The Crystallographic Information File (CIF):       #
# a New Standard Archive File for Crystallography" by S. R. Hall, F. H.      #
# Allen and I. D. Brown [Acta Cryst. (1991), A47, 655-685].                  #
#                                                                            #
# The current version of the core CIF dictionary is obtainable from          #
# ftp://ftp.iucr.org/pub/cif_core.dic.                                       #
#                                                                            #
# Software is freely available for graphical display of the structure(s)     #
# in this CIF. For information consult the CIF software page                 #
# http://www.iucr.org/resources/cif/software.                                #
#                                                                            #
# This file may be used for bona fide research purposes within the           #
# scientific community so long as proper attribution is given to the journal # 
# article from which it was obtained.                                        #
#                                                                            #
##############################################################################
data_I
_audit_creation_method     SHELXL97
_chemical_name_systematic
;
lithium nonacerium hexadecamolybdenum pentatridecaoxide
;
_chemical_name_common     ?
_chemical_formula_moiety     ?
_chemical_formula_sum     'Ce9 Li Mo16 O35'
_chemical_formula_iupac     'Li Ce9 Mo16 O35'
_chemical_formula_weight     3363.06
_chemical_melting_point     ?
_symmetry_cell_setting     monoclinic
_symmetry_space_group_name_H-M     'C 2/m'
loop_
    _symmetry_equiv_pos_as_xyz
    'x, y, z'
    '-x, y, -z'
    'x+1/2, y+1/2, z'
    '-x+1/2, y+1/2, -z'
    '-x, -y, -z'
    'x, -y, z'
    '-x+1/2, -y+1/2, -z'
    'x+1/2, -y+1/2, z'
_cell_length_a     18.3000(2)
_cell_length_b     8.63260(10)
_cell_length_c     9.81720(10)
_cell_angle_alpha     90.00
_cell_angle_beta     102.0953(7)
_cell_angle_gamma     90.00
_cell_volume     1516.46(3)
_cell_formula_units_Z     2
_cell_measurement_reflns_used     21270
_cell_measurement_theta_min     0.93
_cell_measurement_theta_max     34.99
_cell_measurement_temperature     293(2)
_exptl_crystal_description     'multi-faceted fragment'
_exptl_crystal_colour     black
_exptl_crystal_size_max     0.152
_exptl_crystal_size_mid     0.117
_exptl_crystal_size_min     0.062
_exptl_crystal_density_diffrn     7.365
_exptl_crystal_density_meas     ?
_exptl_crystal_density_method     'not measured'
_exptl_crystal_F_000     2954
_exptl_absorpt_coefficient_mu     19.656
_exptl_absorpt_correction_type     multi-scan
_exptl_absorpt_process_details     '(PLATON; Spek, 2009)'
_exptl_absorpt_correction_T_min     0.1899
_exptl_absorpt_correction_T_max     0.4183
_exptl_special_details
;
;
_diffrn_ambient_temperature     293(2)
_diffrn_radiation_type     MoK\a
_diffrn_radiation_wavelength     0.71069
_diffrn_radiation_source     'fine-focus sealed tube'
_diffrn_radiation_monochromator     graphite
_diffrn_measurement_device_type     'Nonius KappaCCD'
_diffrn_measurement_method     '\f scans (\k = 0) and additional \w scans'
_diffrn_detector_area_resol_mean     ?
_diffrn_reflns_number     21270
_diffrn_reflns_av_R_equivalents     0.0270
_diffrn_reflns_av_sigmaI/netI     0.0204
_diffrn_reflns_theta_min     3.52
_diffrn_reflns_theta_max     34.99
_diffrn_reflns_theta_full     34.99
_diffrn_measured_fraction_theta_max     0.997
_diffrn_measured_fraction_theta_full     0.997
_diffrn_reflns_limit_h_min     -26
_diffrn_reflns_limit_h_max     29
_diffrn_reflns_limit_k_min     -13
_diffrn_reflns_limit_k_max     13
_diffrn_reflns_limit_l_min     -15
_diffrn_reflns_limit_l_max     10
_refine_special_details
;
Refinement of F^2^ against ALL reflections.  The weighted R-factor wR and
goodness of fit S are based on F^2^, conventional R-factors R are based on F,
with F set to zero for negative F^2^. The threshold expression of F^2^ >
2sigma(F^2^) is used only for calculating R-factors(gt) etc. and is not
relevant to the choice of reflections for refinement.  R-factors based on F^2^
are statistically about twice as large as those based on F, and R-factors based
on ALL data will be even larger.
;
_reflns_number_total     3511
_reflns_number_gt     3383
_reflns_threshold_expression     I>2\s(I)
_refine_ls_structure_factor_coef     Fsqd
_refine_ls_matrix_type     full
_refine_ls_R_factor_all     0.0180
_refine_ls_R_factor_gt     0.0164
_refine_ls_wR_factor_gt     0.0323
_refine_ls_wR_factor_ref     0.0325
_refine_ls_goodness_of_fit_ref     1.289
_refine_ls_restrained_S_all     1.289
_refine_ls_number_reflns     3511
_refine_ls_number_parameters     158
_refine_ls_number_restraints     0
_refine_ls_weighting_scheme     calc
_refine_ls_weighting_details
       'calc w = 1/[\s^2^(Fo^2^)+(0.0000P)^2^+6.2844P] where P=(Fo^2^+2Fc^2^)/3'
_atom_sites_solution_primary     direct
_atom_sites_solution_secondary     difmap
_refine_ls_shift/su_max     0.004
_refine_ls_shift/su_mean     0.000
_refine_diff_density_max     1.134
_refine_diff_density_min     -1.334
_refine_ls_extinction_method     'SHELXL97 (Sheldrick, 2008)'
_refine_ls_extinction_coef     0.00166(3)
_refine_ls_extinction_expression
                                  'Fc^*^=kFc[1+0.001xFc^2^\l^3^/sin(2\q)]^-1/4^'
loop_
    _atom_type_symbol
    _atom_type_description
    _atom_type_scat_dispersion_real
    _atom_type_scat_dispersion_imag
    _atom_type_scat_source
    'O' 'O' 0.0106 0.0060
                         'International Tables Vol C Tables 4.2.6.8 and 6.1.1.4'
    'Mo' 'Mo' -1.6832 0.6857
                         'International Tables Vol C Tables 4.2.6.8 and 6.1.1.4'
    'Ce' 'Ce' -0.2486 2.6331
                         'International Tables Vol C Tables 4.2.6.8 and 6.1.1.4'
    'Li' 'Li' -0.0003 0.0001
                         'International Tables Vol C Tables 4.2.6.8 and 6.1.1.4'
_computing_data_collection     'COLLECT (Nonius, 1998)'
_computing_cell_refinement     'COLLECT (Nonius, 1998)'
_computing_data_reduction     'EvalCCD (Duisenberg <i>et al.</i>, 2003)'
_computing_structure_solution     'SIR97 (Altomare <i>et al.</i>, 1999)'
_computing_structure_refinement     'SHELXL97 (Sheldrick, 2008)'
_computing_molecular_graphics     'DIAMOND (Bergerhoff, 1996)'
_computing_publication_material     'SHELXL97 (Sheldrick, 2008)'
loop_
    _atom_site_type_symbol
    _atom_site_label
    _atom_site_fract_x
    _atom_site_fract_y
    _atom_site_fract_z
    _atom_site_U_iso_or_equiv
    _atom_site_adp_type
    _atom_site_calc_flag
    _atom_site_refinement_flags
    _atom_site_occupancy
    _atom_site_symmetry_multiplicity
    _atom_site_disorder_assembly
    _atom_site_disorder_group
    Li Li -0.5000 -0.5000 1.0000 0.038(4) Uani d S 1 4 . .
    Ce Ce1 -0.345982(8) -0.273486(15) 0.201055(12) 0.00556(3) Uani d . 1 1 . .
    Ce Ce2 -0.191529(11) -0.5000 0.071345(17) 0.00625(4) Uani d S 1 2 . .
    Ce Ce3 -0.298077(11) 0.0000 0.534154(17) 0.00582(4) Uani d S 1 2 . .
    Ce Ce4 0.0000 -0.5000 0.0000 0.00664(5) Uani d S 1 4 . .
    Mo Mo1 -0.290730(16) -0.5000 0.74596(2) 0.00368(5) Uani d S 1 2 . .
    Mo Mo2 -0.401044(12) -0.33869(2) 0.828637(17) 0.00338(4) Uani d . 1 1 . .
    Mo Mo3 -0.388827(11) -0.34166(2) 0.551746(17) 0.00319(4) Uani d . 1 1 . .
    Mo Mo4 -0.000772(11) -0.31629(2) 0.357312(17) 0.00311(4) Uani d . 1 1 . .
    Mo Mo5 -0.490663(16) -0.5000 0.35678(2) 0.00316(5) Uani d S 1 2 . .
    O O1 -0.17701(15) -0.5000 0.8112(2) 0.0070(4) Uani d S 1 2 . .
    O O2 -0.28523(11) -0.3349(2) 0.88711(16) 0.0064(3) Uani d . 1 1 . .
    O O3 -0.10014(11) -0.6759(2) 0.02198(16) 0.0062(3) Uani d . 1 1 . .
    O O4 -0.27246(11) -0.3355(2) 0.60863(16) 0.0059(3) Uani d . 1 1 . .
    O O5 -0.38352(11) -0.1616(2) 0.69257(16) 0.0051(3) Uani d . 1 1 . .
    O O6 0.00695(16) -0.5000 0.2346(2) 0.0066(4) Uani d S 1 2 . .
    O O7 -0.40015(16) -0.5000 0.9860(2) 0.0067(4) Uani d S 1 2 . .
    O O8 -0.38482(10) -0.1769(2) 0.40574(15) 0.0050(3) Uani d . 1 1 . .
    O O9 0.0000 -0.5000 0.5000 0.0059(6) Uani d S 1 4 . .
    O O10 -0.51815(10) -0.33622(19) 0.79643(16) 0.0050(3) Uani d . 1 1 . .
    O O11 -0.37455(15) -0.5000 0.3998(2) 0.0052(4) Uani d S 1 2 . .
    O O12 -0.26903(15) -0.5000 0.2327(2) 0.0063(4) Uani d S 1 2 . .
loop_
    _atom_site_aniso_label
    _atom_site_aniso_U_11
    _atom_site_aniso_U_22
    _atom_site_aniso_U_33
    _atom_site_aniso_U_12
    _atom_site_aniso_U_13
    _atom_site_aniso_U_23
    Li 0.007(6) 0.070(12) 0.037(7) 0.000 0.005(5) 0.000
    Ce1 0.00563(6) 0.00466(5) 0.00630(5) 0.00095(4) 0.00106(4) 0.00077(3)
    Ce2 0.00587(9) 0.00703(8) 0.00639(6) 0.000 0.00251(5) 0.000
    Ce3 0.00568(9) 0.00564(7) 0.00553(6) 0.000 -0.00025(5) 0.000
    Ce4 0.00575(12) 0.00932(11) 0.00530(9) 0.000 0.00216(7) 0.000
    Mo1 0.00269(12) 0.00349(10) 0.00447(9) 0.000 -0.00012(7) 0.000
    Mo2 0.00339(9) 0.00276(7) 0.00372(6) 0.00000(6) 0.00011(5) -0.00036(5)
    Mo3 0.00291(9) 0.00265(7) 0.00385(6) -0.00007(6) 0.00036(5) 0.00014(5)
    Mo4 0.00306(9) 0.00221(7) 0.00386(6) -0.00005(6) 0.00029(5) -0.00010(5)
    Mo5 0.00309(12) 0.00254(10) 0.00372(9) 0.000 0.00047(7) 0.000
    O1 0.0034(11) 0.0067(10) 0.0095(9) 0.000 -0.0014(7) 0.000
    O2 0.0061(8) 0.0056(7) 0.0068(6) 0.0004(6) -0.0004(5) -0.0021(5)
    O3 0.0073(8) 0.0050(7) 0.0063(6) 0.0000(6) 0.0010(5) 0.0013(5)
    O4 0.0038(8) 0.0062(7) 0.0077(6) -0.0006(6) 0.0010(5) 0.0006(5)
    O5 0.0044(8) 0.0043(7) 0.0062(6) -0.0001(6) 0.0006(5) 0.0000(5)
    O6 0.0110(12) 0.0039(10) 0.0047(8) 0.000 0.0013(7) 0.000
    O7 0.0089(12) 0.0051(10) 0.0058(8) 0.000 0.0011(7) 0.000
    O8 0.0039(8) 0.0051(7) 0.0055(6) -0.0001(6) 0.0000(5) 0.0009(5)
    O9 0.0100(17) 0.0036(13) 0.0041(11) 0.000 0.0014(10) 0.000
    O10 0.0037(8) 0.0041(7) 0.0073(6) -0.0001(6) 0.0013(5) 0.0000(5)
    O11 0.0046(11) 0.0060(10) 0.0053(8) 0.000 0.0017(7) 0.000
    O12 0.0063(12) 0.0063(10) 0.0060(8) 0.000 0.0002(7) 0.000
_geom_special_details
;
 All esds (except the esd in the dihedral angle between two l.s. planes)
 are estimated using the full covariance matrix.  The cell esds are taken
 into account individually in the estimation of esds in distances, angles
 and torsion angles; correlations between esds in cell parameters are only
 used when they are defined by crystal symmetry.  An approximate (isotropic)
 treatment of cell esds is used for estimating esds involving l.s. planes.
;
loop_
    _geom_bond_atom_site_label_1
    _geom_bond_atom_site_label_2
    _geom_bond_site_symmetry_2
    _geom_bond_distance
    _geom_bond_publ_flag
    Li O7 5_447 1.861(3) ?
    Li O7 . 1.861(3) y
    Li O10 6_545 2.4135(16) ?
    Li O10 2_457 2.4135(16) ?
    Li O10 5_447 2.4135(16) ?
    Li O10 . 2.4135(16) y
    Ce1 O3 4_455 2.3603(16) y
    Ce1 O12 . 2.3916(16) y
    Ce1 O1 7_446 2.4055(5) y
    Ce1 O8 . 2.4159(16) y
    Ce1 O10 2_456 2.5499(19) y
    Ce1 O4 7_446 2.7161(18) y
    Ce1 O2 7_446 2.874(2) y
    Ce1 O11 . 2.8865(16) y
    Ce1 O7 1_554 2.8959(17) y
    Ce2 O12 . 2.337(3) y
    Ce2 O3 6_545 2.3829(19) y
    Ce2 O3 . 2.3829(19) y
    Ce2 O1 1_554 2.622(2) y
    Ce2 O2 6_544 2.6352(17) y
    Ce2 O2 1_554 2.6352(17) y
    Ce2 O5 7_446 2.8054(16) y
    Ce2 O5 4_446 2.8054(16) y
    Ce2 O2 4_446 2.9625(17) y
    Ce2 O2 7_446 2.9625(17) y
    Ce3 O12 7_446 2.360(2) ?
    Ce3 O8 . 2.3670(17) y
    Ce3 O8 6 2.3670(17) y
    Ce3 O4 7_446 2.5309(18) y
    Ce3 O4 4_456 2.5309(18) y
    Ce3 O5 6 2.7980(17) y
    Ce3 O5 . 2.7980(17) y
    Ce3 O4 6 3.0001(17) y
    Ce3 O4 . 3.0001(17) y
    Ce3 O11 7_446 3.089(3) y
    Ce4 O6 5_545 2.280(2) y
    Ce4 O6 . 2.280(2) y
    Ce4 O3 . 2.4244(19) y
    Ce4 O3 5_545 2.4244(19) y
    Ce4 O3 6_545 2.4244(19) y
    Ce4 O3 2 2.4244(19) y
    Mo1 O2 . 1.9759(16) y
    Mo1 O2 6_545 1.9759(16) y
    Mo1 O4 6_545 2.0332(17) y
    Mo1 O4 . 2.0332(17) y
    Mo1 O1 . 2.045(3) y
    Mo1 Mo3 6_545 2.7003(3) ?
    Mo1 Mo3 . 2.7003(3) y
    Mo1 Mo2 6_545 2.7129(3) ?
    Mo1 Mo2 . 2.7129(3) y
    Mo2 O3 4_456 2.0277(16) y
    Mo2 O2 . 2.077(2) y
    Mo2 O7 . 2.0773(16) y
    Mo2 O5 . 2.0985(16) y
    Mo2 O10 . 2.0997(19) y
    Mo2 Mo4 7_446 2.6412(3) y
    Mo2 Mo5 5_446 2.7691(3) y
    Mo2 Mo3 . 2.7739(2) y
    Mo2 Mo2 6_545 2.7851(4) y
    Mo3 O8 . 2.0315(16) y
    Mo3 O5 . 2.0688(16) y
    Mo3 O11 . 2.0795(16) y
    Mo3 O4 . 2.0860(19) y
    Mo3 Mo3 6_545 2.7338(4) y
    Mo3 Mo4 7_446 2.7375(3) y
    Mo3 Mo5 . 2.7405(3) y
    Mo3 Mo4 8_445 2.8391(3) y
    Mo3 Mo5 5_446 2.8928(3) y
    Mo4 O6 . 2.0145(14) y
    Mo4 O8 8_545 2.0758(19) y
    Mo4 O5 7_446 2.0797(19) y
    Mo4 O10 7_446 2.0857(16) y
    Mo4 O9 . 2.11407(18) y
    Mo4 Mo2 7_446 2.6412(3) ?
    Mo4 Mo5 3 2.73672(19) ?
    Mo4 Mo3 7_446 2.7375(3) ?
    Mo4 Mo4 2_556 2.7958(3) y
    Mo4 Mo3 8_545 2.8391(3) ?
    Mo4 Mo4 6_545 3.1718(4) ?
    Mo5 O11 . 2.078(3) y
    Mo5 O10 5_446 2.0950(16) y
    Mo5 O10 2_456 2.0950(16) y
    Mo5 Mo4 3_445 2.7367(2) ?
    Mo5 Mo4 8_445 2.73672(19) ?
    Mo5 Mo3 6_545 2.7405(3) ?
    Mo5 Mo2 5_446 2.7691(3) ?
    Mo5 Mo2 2_456 2.7691(3) ?
    Mo5 Mo3 5_446 2.8928(3) ?
    Mo5 Mo3 2_456 2.8928(3) ?
    Mo5 Mo5 5_446 2.9030(5) y
    O1 Ce1 7_446 2.4055(5) ?
    O1 Ce1 4_446 2.4055(5) ?
    O1 Ce2 1_556 2.622(2) ?
    O1 Ce3 7_446 3.325(2) ?
    O2 Ce2 1_556 2.6352(17) ?
    O2 Ce1 7_446 2.874(2) ?
    O2 Ce2 7_446 2.9625(17) ?
    O3 Mo2 4_446 2.0277(16) ?
    O3 Ce1 4_445 2.3603(16) ?
    O4 Ce3 7_446 2.5309(18) ?
    O4 Ce1 7_446 2.7161(18) ?
    O5 Mo4 7_446 2.0797(19) ?
    O5 Ce2 7_446 2.8054(16) ?
    O6 Mo4 6_545 2.0145(14) ?
    O7 Mo2 6_545 2.0773(16) ?
    O7 Ce1 1_556 2.8959(17) ?
    O7 Ce1 6_546 2.8959(17) ?
    O8 Mo4 8_445 2.0758(19) ?
    O9 Mo4 6_545 2.11407(18) ?
    O9 Mo4 2_556 2.11407(18) ?
    O9 Mo4 5_546 2.11407(18) ?
    O9 Ce3 7_446 3.6397(2) ?
    O9 Ce3 3_545 3.6397(2) ?
    O10 Mo4 7_446 2.0857(16) ?
    O10 Mo5 5_446 2.0950(16) ?
    O10 Ce1 2_456 2.5499(19) ?
    O11 Mo3 6_545 2.0795(16) ?
    O11 Ce1 6_545 2.8865(16) ?
    O11 Ce3 7_446 3.089(3) ?
    O12 Ce3 7_446 2.360(2) ?
    O12 Ce1 6_545 2.3916(16) ?
loop_
    _geom_angle_atom_site_label_1
    _geom_angle_atom_site_label_2
    _geom_angle_atom_site_label_3
    _geom_angle_site_symmetry_1
    _geom_angle_site_symmetry_3
    _geom_angle
    _geom_angle_publ_flag
    O7 Li O7 5_447 . 180.0 ?
    O7 Li O10 5_447 6_545 95.41(7) ?
    O7 Li O10 . 6_545 84.59(7) ?
    O7 Li O10 5_447 2_457 84.59(7) ?
    O7 Li O10 . 2_457 95.41(7) ?
    O10 Li O10 6_545 2_457 180.0 ?
    O7 Li O10 5_447 5_447 84.59(7) ?
    O7 Li O10 . 5_447 95.41(7) ?
    O10 Li O10 6_545 5_447 108.28(8) ?
    O10 Li O10 2_457 5_447 71.72(8) ?
    O7 Li O10 5_447 . 95.41(7) ?
    O7 Li O10 . . 84.59(7) ?
    O10 Li O10 6_545 . 71.72(8) ?
    O10 Li O10 2_457 . 108.28(8) ?
    O10 Li O10 5_447 . 180.0000(10)
                                  ?
    O7 Li Mo2 5_447 . 138.20(5) ?
    O7 Li Mo2 . . 41.80(5) ?
    O10 Li Mo2 6_545 . 78.79(4) ?
    O10 Li Mo2 2_457 . 101.21(4) ?
    O10 Li Mo2 5_447 . 136.78(4) ?
    O10 Li Mo2 . . 43.22(4) ?
    O7 Li Mo2 5_447 5_447 41.80(5) ?
    O7 Li Mo2 . 5_447 138.20(5) ?
    O10 Li Mo2 6_545 5_447 101.21(4) ?
    O10 Li Mo2 2_457 5_447 78.79(4) ?
    O10 Li Mo2 5_447 5_447 43.22(4) ?
    O10 Li Mo2 . 5_447 136.78(4) ?
    Mo2 Li Mo2 . 5_447 180.000(6) ?
    O7 Li Mo2 5_447 6_545 138.20(5) ?
    O7 Li Mo2 . 6_545 41.80(5) ?
    O10 Li Mo2 6_545 6_545 43.22(4) ?
    O10 Li Mo2 2_457 6_545 136.78(4) ?
    O10 Li Mo2 5_447 6_545 101.21(4) ?
    O10 Li Mo2 . 6_545 78.79(4) ?
    Mo2 Li Mo2 . 6_545 54.260(7) ?
    Mo2 Li Mo2 5_447 6_545 125.740(7) ?
    O7 Li Mo2 5_447 2_457 41.80(5) ?
    O7 Li Mo2 . 2_457 138.20(5) ?
    O10 Li Mo2 6_545 2_457 136.78(4) ?
    O10 Li Mo2 2_457 2_457 43.22(4) ?
    O10 Li Mo2 5_447 2_457 78.79(4) ?
    O10 Li Mo2 . 2_457 101.21(4) ?
    Mo2 Li Mo2 . 2_457 125.740(7) ?
    Mo2 Li Mo2 5_447 2_457 54.260(7) ?
    Mo2 Li Mo2 6_545 2_457 180.0 ?
    O7 Li Ce1 5_447 1_556 128.23(5) ?
    O7 Li Ce1 . 1_556 51.77(5) ?
    O10 Li Ce1 6_545 1_556 135.89(4) ?
    O10 Li Ce1 2_457 1_556 44.11(4) ?
    O10 Li Ce1 5_447 1_556 84.80(4) ?
    O10 Li Ce1 . 1_556 95.20(4) ?
    Mo2 Li Ce1 . 1_556 64.780(4) ?
    Mo2 Li Ce1 5_447 1_556 115.220(4) ?
    Mo2 Li Ce1 6_545 1_556 93.573(4) ?
    Mo2 Li Ce1 2_457 1_556 86.427(4) ?
    O7 Li Ce1 5_447 5_446 51.77(5) ?
    O7 Li Ce1 . 5_446 128.23(5) ?
    O10 Li Ce1 6_545 5_446 44.11(4) ?
    O10 Li Ce1 2_457 5_446 135.89(4) ?
    O10 Li Ce1 5_447 5_446 95.20(4) ?
    O10 Li Ce1 . 5_446 84.80(4) ?
    Mo2 Li Ce1 . 5_446 115.220(4) ?
    Mo2 Li Ce1 5_447 5_446 64.780(4) ?
    Mo2 Li Ce1 6_545 5_446 86.427(4) ?
    Mo2 Li Ce1 2_457 5_446 93.573(4) ?
    Ce1 Li Ce1 1_556 5_446 180.000(3) ?
    O3 Ce1 O12 4_455 . 122.15(7) ?
    O3 Ce1 O1 4_455 7_446 69.32(7) ?
    O12 Ce1 O1 . 7_446 134.79(8) ?
    O3 Ce1 O8 4_455 . 120.66(6) ?
    O12 Ce1 O8 . . 116.24(7) ?
    O1 Ce1 O8 7_446 . 77.76(7) ?
    O3 Ce1 O10 4_455 2_456 82.31(6) ?
    O12 Ce1 O10 . 2_456 111.96(7) ?
    O1 Ce1 O10 7_446 2_456 112.96(7) ?
    O8 Ce1 O10 . 2_456 66.91(6) ?
    O3 Ce1 O4 4_455 7_446 129.24(6) ?
    O12 Ce1 O4 . 7_446 80.26(6) ?
    O1 Ce1 O4 7_446 7_446 64.64(7) ?
    O8 Ce1 O4 . 7_446 68.88(6) ?
    O10 Ce1 O4 2_456 7_446 134.92(5) ?
    O3 Ce1 O2 4_455 7_446 79.48(6) ?
    O12 Ce1 O2 . 7_446 78.39(7) ?
    O1 Ce1 O2 7_446 7_446 59.97(7) ?
    O8 Ce1 O2 . 7_446 123.24(5) ?
    O10 Ce1 O2 2_456 7_446 161.79(5) ?
    O4 Ce1 O2 7_446 7_446 59.85(5) ?
    O3 Ce1 O11 4_455 . 140.28(7) ?
    O12 Ce1 O11 . . 62.84(7) ?
    O1 Ce1 O11 7_446 . 139.21(6) ?
    O8 Ce1 O11 . . 62.94(5) ?
    O10 Ce1 O11 2_456 . 62.26(6) ?
    O4 Ce1 O11 7_446 . 90.07(6) ?
    O2 Ce1 O11 7_446 . 134.84(6) ?
    O3 Ce1 O7 4_455 1_554 63.38(5) ?
    O12 Ce1 O7 . 1_554 69.19(7) ?
    O1 Ce1 O7 7_446 1_554 131.52(6) ?
    O8 Ce1 O7 . 1_554 136.39(7) ?
    O10 Ce1 O7 2_456 1_554 71.23(7) ?
    O4 Ce1 O7 7_446 1_554 146.86(6) ?
    O2 Ce1 O7 7_446 1_554 100.38(6) ?
    O11 Ce1 O7 . 1_554 87.29(5) ?
    O3 Ce1 Mo1 4_455 7_446 92.59(5) ?
    O12 Ce1 Mo1 . 7_446 98.83(5) ?
    O1 Ce1 Mo1 7_446 7_446 36.42(6) ?
    O8 Ce1 Mo1 . 7_446 88.19(4) ?
    O10 Ce1 Mo1 2_456 7_446 146.49(4) ?
    O4 Ce1 Mo1 7_446 7_446 36.73(4) ?
    O2 Ce1 Mo1 7_446 7_446 35.48(3) ?
    O11 Ce1 Mo1 . 7_446 126.78(5) ?
    O7 Ce1 Mo1 1_554 7_446 135.15(5) ?
    O3 Ce1 Mo4 4_455 8_445 96.09(5) ?
    O12 Ce1 Mo4 . 8_445 128.25(6) ?
    O1 Ce1 Mo4 7_446 8_445 88.36(6) ?
    O8 Ce1 Mo4 . 8_445 34.03(4) ?
    O10 Ce1 Mo4 2_456 8_445 34.97(4) ?
    O4 Ce1 Mo4 7_446 8_445 102.68(4) ?
    O2 Ce1 Mo4 7_446 8_445 147.69(3) ?
    O11 Ce1 Mo4 . 8_445 65.48(4) ?
    O7 Ce1 Mo4 1_554 8_445 106.14(6) ?
    Mo1 Ce1 Mo4 7_446 8_445 114.039(6) ?
    O3 Ce1 Mo2 4_455 1_554 31.40(4) ?
    O12 Ce1 Mo2 . 1_554 92.04(5) ?
    O1 Ce1 Mo2 7_446 1_554 96.68(5) ?
    O8 Ce1 Mo2 . 1_554 145.48(4) ?
    O10 Ce1 Mo2 2_456 1_554 84.91(3) ?
    O4 Ce1 Mo2 7_446 1_554 139.49(4) ?
    O2 Ce1 Mo2 7_446 1_554 79.64(3) ?
    O11 Ce1 Mo2 . 1_554 121.66(4) ?
    O7 Ce1 Mo2 1_554 1_554 34.91(3) ?
    Mo1 Ce1 Mo2 7_446 1_554 107.584(6) ?
    Mo4 Ce1 Mo2 8_445 1_554 112.839(6) ?
    O12 Ce2 O3 . 6_545 133.58(5) ?
    O12 Ce2 O3 . . 133.58(5) ?
    O3 Ce2 O3 6_545 . 79.20(9) ?
    O12 Ce2 O1 . 1_554 149.28(9) ?
    O3 Ce2 O1 6_545 1_554 65.37(6) ?
    O3 Ce2 O1 . 1_554 65.37(6) ?
    O12 Ce2 O2 . 6_544 93.73(7) ?
    O3 Ce2 O2 6_545 6_544 126.07(5) ?
    O3 Ce2 O2 . 6_544 84.21(6) ?
    O1 Ce2 O2 1_554 6_544 61.04(6) ?
    O12 Ce2 O2 . 1_554 93.73(7) ?
    O3 Ce2 O2 6_545 1_554 84.21(6) ?
    O3 Ce2 O2 . 1_554 126.07(5) ?
    O1 Ce2 O2 1_554 1_554 61.04(6) ?
    O2 Ce2 O2 6_544 1_554 65.50(7) ?
    O12 Ce2 O5 . 7_446 72.64(6) ?
    O3 Ce2 O5 6_545 7_446 66.93(5) ?
    O3 Ce2 O5 . 7_446 104.01(6) ?
    O1 Ce2 O5 1_554 7_446 132.27(6) ?
    O2 Ce2 O5 6_544 7_446 166.30(5) ?
    O2 Ce2 O5 1_554 7_446 115.69(5) ?
    O12 Ce2 O5 . 4_446 72.64(6) ?
    O3 Ce2 O5 6_545 4_446 104.01(6) ?
    O3 Ce2 O5 . 4_446 66.93(5) ?
    O1 Ce2 O5 1_554 4_446 132.27(6) ?
    O2 Ce2 O5 6_544 4_446 115.69(5) ?
    O2 Ce2 O5 1_554 4_446 166.30(5) ?
    O5 Ce2 O5 7_446 4_446 59.64(7) ?
    O12 Ce2 O2 . 4_446 77.39(4) ?
    O3 Ce2 O2 6_545 4_446 140.99(6) ?
    O3 Ce2 O2 . 4_446 62.17(6) ?
    O1 Ce2 O2 1_554 4_446 100.42(3) ?
    O2 Ce2 O2 6_544 4_446 58.34(6) ?
    O2 Ce2 O2 1_554 4_446 122.06(3) ?
    O5 Ce2 O2 7_446 4_446 115.54(5) ?
    O5 Ce2 O2 4_446 4_446 57.35(5) ?
    O12 Ce2 O2 . 7_446 77.39(4) ?
    O3 Ce2 O2 6_545 7_446 62.17(6) ?
    O3 Ce2 O2 . 7_446 140.99(6) ?
    O1 Ce2 O2 1_554 7_446 100.42(3) ?
    O2 Ce2 O2 6_544 7_446 122.06(3) ?
    O2 Ce2 O2 1_554 7_446 58.34(6) ?
    O5 Ce2 O2 7_446 7_446 57.35(5) ?
    O5 Ce2 O2 4_446 7_446 115.54(5) ?
    O2 Ce2 O2 4_446 7_446 154.73(7) ?
    O12 Ce2 Mo1 . 1_554 111.35(6) ?
    O3 Ce2 Mo1 6_545 1_554 94.00(4) ?
    O3 Ce2 Mo1 . 1_554 94.00(4) ?
    O1 Ce2 Mo1 1_554 1_554 37.93(6) ?
    O2 Ce2 Mo1 6_544 1_554 36.42(4) ?
    O2 Ce2 Mo1 1_554 1_554 36.42(4) ?
    O5 Ce2 Mo1 7_446 1_554 150.15(3) ?
    O5 Ce2 Mo1 4_446 1_554 150.15(3) ?
    O2 Ce2 Mo1 4_446 1_554 93.84(3) ?
    O2 Ce2 Mo1 7_446 1_554 93.84(3) ?
    O12 Ce2 Mo2 . 7_446 98.05(3) ?
    O3 Ce2 Mo2 6_545 7_446 35.57(4) ?
    O3 Ce2 Mo2 . 7_446 106.07(5) ?
    O1 Ce2 Mo2 1_554 7_446 97.73(3) ?
    O2 Ce2 Mo2 6_544 7_446 150.68(4) ?
    O2 Ce2 Mo2 1_554 7_446 86.93(4) ?
    O5 Ce2 Mo2 7_446 7_446 37.81(3) ?
    O5 Ce2 Mo2 4_446 7_446 93.48(4) ?
    O2 Ce2 Mo2 4_446 7_446 150.67(3) ?
    O2 Ce2 Mo2 7_446 7_446 37.12(4) ?
    Mo1 Ce2 Mo2 1_554 7_446 114.434(4) ?
    O12 Ce3 O8 7_446 . 132.16(5) ?
    O12 Ce3 O8 7_446 6 132.16(5) ?
    O8 Ce3 O8 . 6 80.35(8) ?
    O12 Ce3 O4 7_446 7_446 108.37(7) ?
    O8 Ce3 O4 . 7_446 72.90(6) ?
    O8 Ce3 O4 6 7_446 115.46(5) ?
    O12 Ce3 O4 7_446 4_456 108.37(7) ?
    O8 Ce3 O4 . 4_456 115.46(5) ?
    O8 Ce3 O4 6 4_456 72.90(6) ?
    O4 Ce3 O4 7_446 4_456 68.25(8) ?
    O12 Ce3 O5 7_446 6 72.46(7) ?
    O8 Ce3 O5 . 6 103.13(6) ?
    O8 Ce3 O5 6 6 65.41(5) ?
    O4 Ce3 O5 7_446 6 175.45(6) ?
    O4 Ce3 O5 4_456 6 115.94(5) ?
    O12 Ce3 O5 7_446 . 72.47(7) ?
    O8 Ce3 O5 . . 65.41(5) ?
    O8 Ce3 O5 6 . 103.13(6) ?
    O4 Ce3 O5 7_446 . 115.94(5) ?
    O4 Ce3 O5 4_456 . 175.45(6) ?
    O5 Ce3 O5 6 . 59.82(7) ?
    O12 Ce3 O4 7_446 6 74.97(3) ?
    O8 Ce3 O4 . 6 143.69(6) ?
    O8 Ce3 O4 6 6 63.90(5) ?
    O4 Ce3 O4 7_446 6 127.22(4) ?
    O4 Ce3 O4 4_456 6 61.42(6) ?
    O5 Ce3 O4 6 6 57.32(5) ?
    O5 Ce3 O4 . 6 115.02(5) ?
    O12 Ce3 O4 7_446 . 74.97(3) ?
    O8 Ce3 O4 . . 63.90(5) ?
    O8 Ce3 O4 6 . 143.69(6) ?
    O4 Ce3 O4 7_446 . 61.42(6) ?
    O4 Ce3 O4 4_456 . 127.22(3) ?
    O5 Ce3 O4 6 . 115.02(5) ?
    O5 Ce3 O4 . . 57.32(5) ?
    O4 Ce3 O4 6 . 149.80(6) ?
    O12 Ce3 O11 7_446 7_446 59.67(8) ?
    O8 Ce3 O11 . 7_446 130.85(5) ?
    O8 Ce3 O11 6 7_446 130.85(5) ?
    O4 Ce3 O11 7_446 7_446 59.89(5) ?
    O4 Ce3 O11 4_456 7_446 59.89(5) ?
    O5 Ce3 O11 6 7_446 123.33(5) ?
    O5 Ce3 O11 . 7_446 123.33(5) ?
    O4 Ce3 O11 6 7_446 81.27(4) ?
    O4 Ce3 O11 . 7_446 81.27(4) ?
    O12 Ce3 O1 7_446 7_446 157.12(8) ?
    O8 Ce3 O1 . 7_446 61.54(5) ?
    O8 Ce3 O1 6 7_446 61.54(5) ?
    O4 Ce3 O1 7_446 7_446 53.99(5) ?
    O4 Ce3 O1 4_456 7_446 53.99(5) ?
    O5 Ce3 O1 6 7_446 126.41(5) ?
    O5 Ce3 O1 . 7_446 126.41(5) ?
    O4 Ce3 O1 6 7_446 103.27(3) ?
    O4 Ce3 O1 . 7_446 103.27(3) ?
    O11 Ce3 O1 7_446 7_446 97.45(6) ?
    O12 Ce3 Mo3 7_446 . 96.37(3) ?
    O8 Ce3 Mo3 . . 35.79(4) ?
    O8 Ce3 Mo3 6 . 107.81(4) ?
    O4 Ce3 Mo3 7_446 . 81.55(4) ?
    O4 Ce3 Mo3 4_456 . 145.52(4) ?
    O5 Ce3 Mo3 6 . 93.92(4) ?
    O5 Ce3 Mo3 . . 37.35(3) ?
    O4 Ce3 Mo3 6 . 151.21(4) ?
    O4 Ce3 Mo3 . . 37.32(4) ?
    O11 Ce3 Mo3 7_446 . 118.510(8) ?
    O1 Ce3 Mo3 7_446 . 95.02(2) ?
    O12 Ce3 Mo3 7_446 6 96.37(3) ?
    O8 Ce3 Mo3 . 6 107.81(4) ?
    O8 Ce3 Mo3 6 6 35.79(4) ?
    O4 Ce3 Mo3 7_446 6 145.52(4) ?
    O4 Ce3 Mo3 4_456 6 81.55(4) ?
    O5 Ce3 Mo3 6 6 37.35(3) ?
    O5 Ce3 Mo3 . 6 93.92(4) ?
    O4 Ce3 Mo3 6 6 37.32(4) ?
    O4 Ce3 Mo3 . 6 151.21(4) ?
    O11 Ce3 Mo3 7_446 6 118.510(8) ?
    O1 Ce3 Mo3 7_446 6 95.02(2) ?
    Mo3 Ce3 Mo3 . 6 119.929(9) ?
    O12 Ce3 Mo1 7_446 7_446 122.20(7) ?
    O8 Ce3 Mo1 . 7_446 87.20(4) ?
    O8 Ce3 Mo1 6 7_446 87.20(4) ?
    O4 Ce3 Mo1 7_446 7_446 35.35(4) ?
    O4 Ce3 Mo1 4_456 7_446 35.35(4) ?
    O5 Ce3 Mo1 6 7_446 148.03(3) ?
    O5 Ce3 Mo1 . 7_446 148.03(3) ?
    O4 Ce3 Mo1 6 7_446 96.76(3) ?
    O4 Ce3 Mo1 . 7_446 96.76(3) ?
    O11 Ce3 Mo1 7_446 7_446 62.53(4) ?
    O1 Ce3 Mo1 7_446 7_446 34.92(5) ?
    Mo3 Ce3 Mo1 . 7_446 110.725(4) ?
    Mo3 Ce3 Mo1 6 7_446 110.725(4) ?
    O12 Ce3 O9 7_446 3_455 113.66(7) ?
    O8 Ce3 O9 . 3_455 52.86(4) ?
    O8 Ce3 O9 6 3_455 52.86(4) ?
    O4 Ce3 O9 7_446 3_455 125.08(4) ?
    O4 Ce3 O9 4_456 3_455 125.08(4) ?
    O5 Ce3 O9 6 3_455 51.42(4) ?
    O5 Ce3 O9 . 3_455 51.42(4) ?
    O4 Ce3 O9 6 3_455 97.25(4) ?
    O4 Ce3 O9 . 3_455 97.25(4) ?
    O11 Ce3 O9 7_446 3_455 173.33(4) ?
    O1 Ce3 O9 7_446 3_455 89.22(5) ?
    Mo3 Ce3 O9 . 3_455 60.555(5) ?
    Mo3 Ce3 O9 6 3_455 60.555(5) ?
    Mo1 Ce3 O9 7_446 3_455 124.139(7) ?
    O12 Ce3 Ce1 7_446 4_456 36.60(3) ?
    O8 Ce3 Ce1 . 4_456 168.71(4) ?
    O8 Ce3 Ce1 6 4_456 108.76(4) ?
    O4 Ce3 Ce1 7_446 4_456 107.70(4) ?
    O4 Ce3 Ce1 4_456 4_456 74.40(4) ?
    O5 Ce3 Ce1 6 4_456 75.73(4) ?
    O5 Ce3 Ce1 . 4_456 105.23(3) ?
    O4 Ce3 Ce1 6 4_456 44.87(3) ?
    O4 Ce3 Ce1 . 4_456 106.11(3) ?
    O11 Ce3 Ce1 7_446 4_456 47.87(3) ?
    O1 Ce3 Ce1 7_446 4_456 128.32(4) ?
    Mo3 Ce3 Ce1 . 4_456 132.947(5) ?
    Mo3 Ce3 Ce1 6 4_456 78.291(4) ?
    Mo1 Ce3 Ce1 7_446 4_456 99.649(6) ?
    O9 Ce3 Ce1 3_455 4_456 127.147(5) ?
    O6 Ce4 O6 5_545 . 180.0 ?
    O6 Ce4 O3 5_545 . 101.93(7) ?
    O6 Ce4 O3 . . 78.07(7) ?
    O6 Ce4 O3 5_545 5_545 78.07(7) ?
    O6 Ce4 O3 . 5_545 101.93(7) ?
    O3 Ce4 O3 . 5_545 180.00(6) ?
    O6 Ce4 O3 5_545 6_545 101.93(7) ?
    O6 Ce4 O3 . 6_545 78.07(7) ?
    O3 Ce4 O3 . 6_545 77.58(9) ?
    O3 Ce4 O3 5_545 6_545 102.42(9) ?
    O6 Ce4 O3 5_545 2 78.07(7) ?
    O6 Ce4 O3 . 2 101.93(7) ?
    O3 Ce4 O3 . 2 102.42(9) ?
    O3 Ce4 O3 5_545 2 77.58(9) ?
    O3 Ce4 O3 6_545 2 180.00(6) ?
    O6 Ce4 Ce2 5_545 . 109.59(7) ?
    O6 Ce4 Ce2 . . 70.41(7) ?
    O3 Ce4 Ce2 . . 38.98(4) ?
    O3 Ce4 Ce2 5_545 . 141.02(4) ?
    O3 Ce4 Ce2 6_545 . 38.98(4) ?
    O3 Ce4 Ce2 2 . 141.02(4) ?
    O6 Ce4 Ce2 5_545 5_545 70.41(7) ?
    O6 Ce4 Ce2 . 5_545 109.59(7) ?
    O3 Ce4 Ce2 . 5_545 141.02(4) ?
    O3 Ce4 Ce2 5_545 5_545 38.98(4) ?
    O3 Ce4 Ce2 6_545 5_545 141.02(4) ?
    O3 Ce4 Ce2 2 5_545 38.98(4) ?
    Ce2 Ce4 Ce2 . 5_545 180.0000(10)
                                   ?
    O6 Ce4 Ce1 5_545 8_545 113.22(5) ?
    O6 Ce4 Ce1 . 8_545 66.78(5) ?
    O3 Ce4 Ce1 . 8_545 144.81(4) ?
    O3 Ce4 Ce1 5_545 8_545 35.19(4) ?
    O3 Ce4 Ce1 6_545 8_545 93.18(4) ?
    O3 Ce4 Ce1 2 8_545 86.82(4) ?
    Ce2 Ce4 Ce1 . 8_545 121.134(3) ?
    Ce2 Ce4 Ce1 5_545 8_545 58.866(3) ?
    O6 Ce4 Ce1 5_545 4_445 66.78(5) ?
    O6 Ce4 Ce1 . 4_445 113.22(5) ?
    O3 Ce4 Ce1 . 4_445 35.19(4) ?
    O3 Ce4 Ce1 5_545 4_445 144.81(4) ?
    O3 Ce4 Ce1 6_545 4_445 86.82(4) ?
    O3 Ce4 Ce1 2 4_445 93.18(4) ?
    Ce2 Ce4 Ce1 . 4_445 58.866(3) ?
    Ce2 Ce4 Ce1 5_545 4_445 121.134(3) ?
    Ce1 Ce4 Ce1 8_545 4_445 180.000(3) ?
    O6 Ce4 Ce1 5_545 3_545 113.22(5) ?
    O6 Ce4 Ce1 . 3_545 66.78(5) ?
    O3 Ce4 Ce1 . 3_545 93.18(4) ?
    O3 Ce4 Ce1 5_545 3_545 86.82(4) ?
    O3 Ce4 Ce1 6_545 3_545 144.81(4) ?
    O3 Ce4 Ce1 2 3_545 35.19(4) ?
    Ce2 Ce4 Ce1 . 3_545 121.134(3) ?
    Ce2 Ce4 Ce1 5_545 3_545 58.866(3) ?
    Ce1 Ce4 Ce1 8_545 3_545 74.878(4) ?
    Ce1 Ce4 Ce1 4_445 3_545 105.122(4) ?
    O6 Ce4 Ce1 5_545 7_445 66.78(5) ?
    O6 Ce4 Ce1 . 7_445 113.22(5) ?
    O3 Ce4 Ce1 . 7_445 86.82(4) ?
    O3 Ce4 Ce1 5_545 7_445 93.18(4) ?
    O3 Ce4 Ce1 6_545 7_445 35.19(4) ?
    O3 Ce4 Ce1 2 7_445 144.81(4) ?
    Ce2 Ce4 Ce1 . 7_445 58.866(3) ?
    Ce2 Ce4 Ce1 5_545 7_445 121.134(3) ?
    Ce1 Ce4 Ce1 8_545 7_445 105.122(4) ?
    Ce1 Ce4 Ce1 4_445 7_445 74.878(4) ?
    Ce1 Ce4 Ce1 3_545 7_445 180.000(3) ?
    O2 Mo1 O2 . 6_545 92.35(10) ?
    O2 Mo1 O4 . 6_545 167.83(8) ?
    O2 Mo1 O4 6_545 6_545 88.28(7) ?
    O2 Mo1 O4 . . 88.28(7) ?
    O2 Mo1 O4 6_545 . 167.83(8) ?
    O4 Mo1 O4 6_545 . 88.58(10) ?
    O2 Mo1 O1 . . 83.18(7) ?
    O2 Mo1 O1 6_545 . 83.18(7) ?
    O4 Mo1 O1 6_545 . 84.83(7) ?
    O4 Mo1 O1 . . 84.83(7) ?
    O2 Mo1 Mo3 . 6_545 142.09(6) ?
    O2 Mo1 Mo3 6_545 6_545 93.36(5) ?
    O4 Mo1 Mo3 6_545 6_545 49.89(5) ?
    O4 Mo1 Mo3 . 6_545 93.59(5) ?
    O1 Mo1 Mo3 . 6_545 134.71(5) ?
    O2 Mo1 Mo3 . . 93.36(5) ?
    O2 Mo1 Mo3 6_545 . 142.09(6) ?
    O4 Mo1 Mo3 6_545 . 93.59(5) ?
    O4 Mo1 Mo3 . . 49.89(5) ?
    O1 Mo1 Mo3 . . 134.71(5) ?
    Mo3 Mo1 Mo3 6_545 . 60.821(10) ?
    O2 Mo1 Mo2 . 6_545 95.29(6) ?
    O2 Mo1 Mo2 6_545 6_545 49.58(6) ?
    O4 Mo1 Mo2 6_545 6_545 94.36(5) ?
    O4 Mo1 Mo2 . 6_545 142.46(6) ?
    O1 Mo1 Mo2 . 6_545 132.72(5) ?
    Mo3 Mo1 Mo2 6_545 6_545 61.651(7) ?
    Mo3 Mo1 Mo2 . 6_545 92.568(10) ?
    O2 Mo1 Mo2 . . 49.58(6) ?
    O2 Mo1 Mo2 6_545 . 95.29(6) ?
    O4 Mo1 Mo2 6_545 . 142.46(6) ?
    O4 Mo1 Mo2 . . 94.36(5) ?
    O1 Mo1 Mo2 . . 132.72(5) ?
    Mo3 Mo1 Mo2 6_545 . 92.568(10) ?
    Mo3 Mo1 Mo2 . . 61.651(7) ?
    Mo2 Mo1 Mo2 6_545 . 61.767(10) ?
    O2 Mo1 Ce2 . 1_556 52.36(5) ?
    O2 Mo1 Ce2 6_545 1_556 52.36(5) ?
    O4 Mo1 Ce2 6_545 1_556 120.27(5) ?
    O4 Mo1 Ce2 . 1_556 120.27(5) ?
    O1 Mo1 Ce2 . 1_556 52.01(7) ?
    Mo3 Mo1 Ce2 6_545 1_556 145.707(6) ?
    Mo3 Mo1 Ce2 . 1_556 145.707(6) ?
    Mo2 Mo1 Ce2 6_545 1_556 90.187(8) ?
    Mo2 Mo1 Ce2 . 1_556 90.187(8) ?
    O2 Mo1 Ce1 . 7_446 57.59(6) ?
    O2 Mo1 Ce1 6_545 7_446 117.78(5) ?
    O4 Mo1 Ce1 6_545 7_446 111.62(5) ?
    O4 Mo1 Ce1 . 7_446 53.03(5) ?
    O1 Mo1 Ce1 . 7_446 44.290(8) ?
    Mo3 Mo1 Ce1 6_545 7_446 144.943(9) ?
    Mo3 Mo1 Ce1 . 7_446 96.635(6) ?
    Mo2 Mo1 Ce1 6_545 7_446 151.707(9) ?
    Mo2 Mo1 Ce1 . 7_446 99.651(5) ?
    Ce2 Mo1 Ce1 1_556 7_446 67.487(5) ?
    O2 Mo1 Ce1 . 4_446 117.78(5) ?
    O2 Mo1 Ce1 6_545 4_446 57.59(6) ?
    O4 Mo1 Ce1 6_545 4_446 53.03(5) ?
    O4 Mo1 Ce1 . 4_446 111.62(5) ?
    O1 Mo1 Ce1 . 4_446 44.290(8) ?
    Mo3 Mo1 Ce1 6_545 4_446 96.635(6) ?
    Mo3 Mo1 Ce1 . 4_446 144.943(9) ?
    Mo2 Mo1 Ce1 6_545 4_446 99.651(5) ?
    Mo2 Mo1 Ce1 . 4_446 151.707(9) ?
    Ce2 Mo1 Ce1 1_556 4_446 67.487(5) ?
    Ce1 Mo1 Ce1 7_446 4_446 87.964(8) ?
    O3 Mo2 O2 4_456 . 86.18(7) ?
    O3 Mo2 O7 4_456 . 85.95(6) ?
    O2 Mo2 O7 . . 87.51(9) ?
    O3 Mo2 O5 4_456 . 88.61(7) ?
    O2 Mo2 O5 . . 83.17(7) ?
    O7 Mo2 O5 . . 169.50(9) ?
    O3 Mo2 O10 4_456 . 87.58(7) ?
    O2 Mo2 O10 . . 172.63(6) ?
    O7 Mo2 O10 . . 88.14(9) ?
    O5 Mo2 O10 . . 100.61(7) ?
    O3 Mo2 Mo4 4_456 7_446 92.95(5) ?
    O2 Mo2 Mo4 . 7_446 133.64(5) ?
    O7 Mo2 Mo4 . 7_446 138.74(8) ?
    O5 Mo2 Mo4 . 7_446 50.48(5) ?
    O10 Mo2 Mo4 . 7_446 50.64(4) ?
    O3 Mo2 Mo1 4_456 . 132.54(6) ?
    O2 Mo2 Mo1 . . 46.41(5) ?
    O7 Mo2 Mo1 . . 89.31(7) ?
    O5 Mo2 Mo1 . . 87.76(5) ?
    O10 Mo2 Mo1 . . 139.47(5) ?
    Mo4 Mo2 Mo1 7_446 . 119.623(9) ?
    O3 Mo2 Mo5 4_456 5_446 136.18(6) ?
    O2 Mo2 Mo5 . 5_446 137.57(5) ?
    O7 Mo2 Mo5 . 5_446 92.57(6) ?
    O5 Mo2 Mo5 . 5_446 97.57(5) ?
    O10 Mo2 Mo5 . 5_446 48.62(4) ?
    Mo4 Mo2 Mo5 7_446 5_446 60.718(6) ?
    Mo1 Mo2 Mo5 . 5_446 91.153(9) ?
    O3 Mo2 Mo3 4_456 . 136.41(5) ?
    O2 Mo2 Mo3 . . 89.08(4) ?
    O7 Mo2 Mo3 . . 137.13(4) ?
    O5 Mo2 Mo3 . . 47.81(4) ?
    O10 Mo2 Mo3 . . 98.15(4) ?
    Mo4 Mo2 Mo3 7_446 . 60.674(7) ?
    Mo1 Mo2 Mo3 . . 58.951(7) ?
    Mo5 Mo2 Mo3 5_446 . 62.917(8) ?
    O3 Mo2 Mo2 4_456 6_545 133.86(5) ?
    O2 Mo2 Mo2 . 6_545 90.91(5) ?
    O7 Mo2 Mo2 . 6_545 47.91(4) ?
    O5 Mo2 Mo2 . 6_545 136.76(4) ?
    O10 Mo2 Mo2 . 6_545 90.58(5) ?
    Mo4 Mo2 Mo2 7_446 6_545 120.433(6) ?
    Mo1 Mo2 Mo2 . 6_545 59.117(5) ?
    Mo5 Mo2 Mo2 5_446 6_545 59.809(5) ?
    Mo3 Mo2 Mo2 . 6_545 89.470(5) ?
    O3 Mo2 Li 4_456 . 80.52(5) ?
    O2 Mo2 Li . . 122.93(5) ?
    O7 Mo2 Li . . 36.66(8) ?
    O5 Mo2 Li . . 150.49(5) ?
    O10 Mo2 Li . . 51.92(4) ?
    Mo4 Mo2 Li 7_446 . 102.456(8) ?
    Mo1 Mo2 Li . . 119.677(7) ?
    Mo5 Mo2 Li 5_446 . 72.991(7) ?
    Mo3 Mo2 Li . . 135.603(8) ?
    Mo2 Mo2 Li 6_545 . 62.870(4) ?
    O3 Mo2 Ce2 4_456 7_446 43.12(5) ?
    O2 Mo2 Ce2 . 7_446 59.43(5) ?
    O7 Mo2 Ce2 . 7_446 115.69(5) ?
    O5 Mo2 Ce2 . 7_446 55.05(4) ?
    O10 Mo2 Ce2 . 7_446 117.60(5) ?
    Mo4 Mo2 Ce2 7_446 7_446 89.410(7) ?
    Mo1 Mo2 Ce2 . 7_446 99.782(8) ?
    Mo5 Mo2 Ce2 5_446 7_446 149.571(7) ?
    Mo3 Mo2 Ce2 . 7_446 98.774(7) ?
    Mo2 Mo2 Ce2 6_545 7_446 148.794(4) ?
    Li Mo2 Ce2 . 7_446 123.174(6) ?
    O8 Mo3 O5 . . 86.67(6) ?
    O8 Mo3 O11 . . 85.73(6) ?
    O5 Mo3 O11 . . 167.88(8) ?
    O8 Mo3 O4 . . 89.16(7) ?
    O5 Mo3 O4 . . 84.24(7) ?
    O11 Mo3 O4 . . 86.22(9) ?
    O8 Mo3 Mo1 . . 137.36(5) ?
    O5 Mo3 Mo1 . . 88.70(5) ?
    O11 Mo3 Mo1 . . 90.50(6) ?
    O4 Mo3 Mo1 . . 48.20(5) ?
    O8 Mo3 Mo3 . 6_545 134.44(5) ?
    O5 Mo3 Mo3 . 6_545 138.70(4) ?
    O11 Mo3 Mo3 . 6_545 48.91(4) ?
    O4 Mo3 Mo3 . 6_545 91.45(5) ?
    Mo1 Mo3 Mo3 . 6_545 59.590(5) ?
    O8 Mo3 Mo4 . 7_446 91.12(5) ?
    O5 Mo3 Mo4 . 7_446 48.88(5) ?
    O11 Mo3 Mo4 . 7_446 140.67(7) ?
    O4 Mo3 Mo4 . 7_446 132.99(5) ?
    Mo1 Mo3 Mo4 . 7_446 116.662(9) ?
    Mo3 Mo3 Mo4 6_545 7_446 119.873(6) ?
    O8 Mo3 Mo5 . . 88.64(5) ?
    O5 Mo3 Mo5 . . 140.47(5) ?
    O11 Mo3 Mo5 . . 48.74(7) ?
    O4 Mo3 Mo5 . . 134.94(5) ?
    Mo1 Mo3 Mo5 . . 119.660(8) ?
    Mo3 Mo3 Mo5 6_545 . 60.081(5) ?
    Mo4 Mo3 Mo5 7_446 . 92.056(9) ?
    O8 Mo3 Mo2 . . 135.01(5) ?
    O5 Mo3 Mo2 . . 48.73(4) ?
    O11 Mo3 Mo2 . . 139.20(4) ?
    O4 Mo3 Mo2 . . 91.42(4) ?
    Mo1 Mo3 Mo2 . . 59.398(8) ?
    Mo3 Mo3 Mo2 6_545 . 90.530(5) ?
    Mo4 Mo3 Mo2 7_446 . 57.266(7) ?
    Mo5 Mo3 Mo2 . . 120.425(10) ?
    O8 Mo3 Mo4 . 8_445 46.92(5) ?
    O5 Mo3 Mo4 . 8_445 90.84(5) ?
    O11 Mo3 Mo4 . 8_445 90.85(6) ?
    O4 Mo3 Mo4 . 8_445 136.07(5) ?
    Mo1 Mo3 Mo4 . 8_445 175.622(10) ?
    Mo3 Mo3 Mo4 6_545 8_445 118.702(5) ?
    Mo4 Mo3 Mo4 7_446 8_445 60.145(7) ?
    Mo5 Mo3 Mo4 . 8_445 58.713(6) ?
    Mo2 Mo3 Mo4 . 8_445 117.351(9) ?
    O8 Mo3 Mo5 . 5_446 133.82(5) ?
    O5 Mo3 Mo5 . 5_446 94.57(5) ?
    O11 Mo3 Mo5 . 5_446 97.51(6) ?
    O4 Mo3 Mo5 . 5_446 136.95(5) ?
    Mo1 Mo3 Mo5 . 5_446 88.790(9) ?
    Mo3 Mo3 Mo5 6_545 5_446 61.803(5) ?
    Mo4 Mo3 Mo5 7_446 5_446 58.087(6) ?
    Mo5 Mo3 Mo5 . 5_446 61.970(9) ?
    Mo2 Mo3 Mo5 . 5_446 58.461(7) ?
    Mo4 Mo3 Mo5 8_445 5_446 86.906(8) ?
    O8 Mo3 Ce3 . . 42.95(5) ?
    O5 Mo3 Ce3 . . 55.13(5) ?
    O11 Mo3 Ce3 . . 113.38(5) ?
    O4 Mo3 Ce3 . . 60.69(5) ?
    Mo1 Mo3 Ce3 . . 102.416(8) ?
    Mo3 Mo3 Ce3 6_545 . 149.964(5) ?
    Mo4 Mo3 Ce3 7_446 . 89.212(7) ?
    Mo5 Mo3 Ce3 . . 131.587(7) ?
    Mo2 Mo3 Ce3 . . 100.481(7) ?
    Mo4 Mo3 Ce3 8_445 . 80.844(7) ?
    Mo5 Mo3 Ce3 5_446 . 146.743(8) ?
    O6 Mo4 O8 . 8_545 85.31(9) ?
    O6 Mo4 O5 . 7_446 89.00(9) ?
    O8 Mo4 O5 8_545 7_446 173.10(7) ?
    O6 Mo4 O10 . 7_446 91.20(7) ?
    O8 Mo4 O10 8_545 7_446 82.35(7) ?
    O5 Mo4 O10 7_446 7_446 101.70(7) ?
    O6 Mo4 O9 . . 79.29(5) ?
    O8 Mo4 O9 8_545 . 87.84(5) ?
    O5 Mo4 O9 7_446 . 87.27(4) ?
    O10 Mo4 O9 7_446 . 166.89(5) ?
    O6 Mo4 Mo2 . 7_446 96.21(6) ?
    O8 Mo4 Mo2 8_545 7_446 133.42(5) ?
    O5 Mo4 Mo2 7_446 7_446 51.11(4) ?
    O10 Mo4 Mo2 7_446 7_446 51.11(5) ?
    O9 Mo4 Mo2 . 7_446 138.338(10) ?
    O6 Mo4 Mo5 . 3 140.45(5) ?
    O8 Mo4 Mo5 8_545 3 87.85(5) ?
    O5 Mo4 Mo5 7_446 3 99.03(5) ?
    O10 Mo4 Mo5 7_446 3 49.26(5) ?
    O9 Mo4 Mo5 . 3 139.345(9) ?
    Mo2 Mo4 Mo5 7_446 3 61.952(8) ?
    O6 Mo4 Mo3 . 7_446 137.41(8) ?
    O8 Mo4 Mo3 8_545 7_446 136.74(4) ?
    O5 Mo4 Mo3 7_446 7_446 48.54(5) ?
    O10 Mo4 Mo3 7_446 7_446 99.64(5) ?
    O9 Mo4 Mo3 . 7_446 93.467(8) ?
    Mo2 Mo4 Mo3 7_446 7_446 62.060(7) ?
    Mo5 Mo4 Mo3 3 7_446 63.801(8) ?
    O6 Mo4 Mo4 . 2_556 127.74(5) ?
    O8 Mo4 Mo4 8_545 2_556 88.58(4) ?
    O5 Mo4 Mo4 7_446 2_556 91.83(4) ?
    O10 Mo4 Mo4 7_446 2_556 139.18(4) ?
    O9 Mo4 Mo4 . 2_556 48.606(5) ?
    Mo2 Mo4 Mo4 7_446 2_556 123.722(10) ?
    Mo5 Mo4 Mo4 3 2_556 90.884(6) ?
    Mo3 Mo4 Mo4 7_446 2_556 61.730(7) ?
    O6 Mo4 Mo3 . 8_545 130.47(8) ?
    O8 Mo4 Mo3 8_545 8_545 45.63(4) ?
    O5 Mo4 Mo3 7_446 8_545 139.29(4) ?
    O10 Mo4 Mo3 7_446 8_545 88.72(5) ?
    O9 Mo4 Mo3 . 8_545 90.635(7) ?
    Mo2 Mo4 Mo3 7_446 8_545 120.793(9) ?
    Mo5 Mo4 Mo3 3 8_545 58.843(8) ?
    Mo3 Mo4 Mo3 7_446 8_545 91.111(9) ?
    Mo4 Mo4 Mo3 2_556 8_545 58.125(7) ?
    O6 Mo4 Mo4 . 6_545 38.07(5) ?
    O8 Mo4 Mo4 8_545 6_545 88.38(5) ?
    O5 Mo4 Mo4 7_446 6_545 84.74(5) ?
    O10 Mo4 Mo4 7_446 6_545 129.14(5) ?
    O9 Mo4 Mo4 . 6_545 41.395(5) ?
    Mo2 Mo4 Mo4 7_446 6_545 120.433(6) ?
    Mo5 Mo4 Mo4 3 6_545 176.099(7) ?
    Mo3 Mo4 Mo4 7_446 6_545 119.873(6) ?
    Mo4 Mo4 Mo4 2_556 6_545 90.0 ?
    Mo3 Mo4 Mo4 8_545 6_545 118.702(5) ?
    O6 Mo4 Ce1 . 8_545 75.70(7) ?
    O8 Mo4 Ce1 8_545 8_545 40.64(4) ?
    O5 Mo4 Ce1 7_446 8_545 141.03(4) ?
    O10 Mo4 Ce1 7_446 8_545 44.48(5) ?
    O9 Mo4 Ce1 . 8_545 123.412(8) ?
    Mo2 Mo4 Ce1 7_446 8_545 94.531(7) ?
    Mo5 Mo4 Ce1 3 8_545 73.927(8) ?
    Mo3 Mo4 Ce1 7_446 8_545 137.453(8) ?
    Mo4 Mo4 Ce1 2_556 8_545 125.945(10) ?
    Mo3 Mo4 Ce1 8_545 8_545 70.101(6) ?
    Mo4 Mo4 Ce1 6_545 8_545 102.511(4) ?
    O11 Mo5 O10 . 5_446 85.23(7) ?
    O11 Mo5 O10 . 2_456 85.23(7) ?
    O10 Mo5 O10 5_446 2_456 84.89(9) ?
    O11 Mo5 Mo4 . 3_445 93.800(8) ?
    O10 Mo5 Mo4 5_446 3_445 48.96(4) ?
    O10 Mo5 Mo4 2_456 3_445 133.64(5) ?
    O11 Mo5 Mo4 . 8_445 93.800(8) ?
    O10 Mo5 Mo4 5_446 8_445 133.64(5) ?
    O10 Mo5 Mo4 2_456 8_445 48.96(4) ?
    Mo4 Mo5 Mo4 3_445 8_445 172.199(15) ?
    O11 Mo5 Mo3 . . 48.79(4) ?
    O10 Mo5 Mo3 5_446 . 134.00(5) ?
    O10 Mo5 Mo3 2_456 . 91.23(5) ?
    Mo4 Mo5 Mo3 3_445 . 122.183(10) ?
    Mo4 Mo5 Mo3 8_445 . 62.444(6) ?
    O11 Mo5 Mo3 . 6_545 48.79(4) ?
    O10 Mo5 Mo3 5_446 6_545 91.23(5) ?
    O10 Mo5 Mo3 2_456 6_545 134.00(5) ?
    Mo4 Mo5 Mo3 3_445 6_545 62.444(6) ?
    Mo4 Mo5 Mo3 8_445 6_545 122.183(10) ?
    Mo3 Mo5 Mo3 . 6_545 59.838(9) ?
    O11 Mo5 Mo2 . 5_446 133.96(4) ?
    O10 Mo5 Mo2 5_446 5_446 48.76(5) ?
    O10 Mo5 Mo2 2_456 5_446 91.12(5) ?
    Mo4 Mo5 Mo2 3_445 5_446 57.330(6) ?
    Mo4 Mo5 Mo2 8_445 5_446 117.621(10) ?
    Mo3 Mo5 Mo2 . 5_446 176.566(12) ?
    Mo3 Mo5 Mo2 6_545 5_446 119.773(6) ?
    O11 Mo5 Mo2 . 2_456 133.96(4) ?
    O10 Mo5 Mo2 5_446 2_456 91.12(5) ?
    O10 Mo5 Mo2 2_456 2_456 48.76(5) ?
    Mo4 Mo5 Mo2 3_445 2_456 117.621(10) ?
    Mo4 Mo5 Mo2 8_445 2_456 57.330(6) ?
    Mo3 Mo5 Mo2 . 2_456 119.773(6) ?
    Mo3 Mo5 Mo2 6_545 2_456 176.566(12) ?
    Mo2 Mo5 Mo2 5_446 2_456 60.381(9) ?
    O11 Mo5 Mo3 . 5_446 138.63(4) ?
    O10 Mo5 Mo3 5_446 5_446 94.72(5) ?
    O10 Mo5 Mo3 2_456 5_446 136.07(5) ?
    Mo4 Mo5 Mo3 3_445 5_446 58.113(6) ?
    Mo4 Mo5 Mo3 8_445 5_446 114.493(10) ?
    Mo3 Mo5 Mo3 . 5_446 118.030(9) ?
    Mo3 Mo5 Mo3 6_545 5_446 89.919(9) ?
    Mo2 Mo5 Mo3 5_446 5_446 58.622(7) ?
    Mo2 Mo5 Mo3 2_456 5_446 87.395(10) ?
    O11 Mo5 Mo3 . 2_456 138.63(4) ?
    O10 Mo5 Mo3 5_446 2_456 136.07(5) ?
    O10 Mo5 Mo3 2_456 2_456 94.72(5) ?
    Mo4 Mo5 Mo3 3_445 2_456 114.493(10) ?
    Mo4 Mo5 Mo3 8_445 2_456 58.113(6) ?
    Mo3 Mo5 Mo3 . 2_456 89.919(9) ?
    Mo3 Mo5 Mo3 6_545 2_456 118.030(9) ?
    Mo2 Mo5 Mo3 5_446 2_456 87.395(10) ?
    Mo2 Mo5 Mo3 2_456 2_456 58.622(7) ?
    Mo3 Mo5 Mo3 5_446 2_456 56.395(9) ?
    O11 Mo5 Mo5 . 5_446 97.23(6) ?
    O10 Mo5 Mo5 5_446 5_446 137.55(4) ?
    O10 Mo5 Mo5 2_456 5_446 137.55(4) ?
    Mo4 Mo5 Mo5 3_445 5_446 88.648(6) ?
    Mo4 Mo5 Mo5 8_445 5_446 88.648(6) ?
    Mo3 Mo5 Mo5 . 5_446 61.593(9) ?
    Mo3 Mo5 Mo5 6_545 5_446 61.593(9) ?
    Mo2 Mo5 Mo5 5_446 5_446 115.053(13) ?
    Mo2 Mo5 Mo5 2_456 5_446 115.053(13) ?
    Mo3 Mo5 Mo5 5_446 5_446 56.437(9) ?
    Mo3 Mo5 Mo5 2_456 5_446 56.437(9) ?
    Mo1 O1 Ce1 . 7_446 99.29(6) ?
    Mo1 O1 Ce1 . 4_446 99.29(6) ?
    Ce1 O1 Ce1 7_446 4_446 157.89(13) ?
    Mo1 O1 Ce2 . 1_556 90.06(9) ?
    Ce1 O1 Ce2 7_446 1_556 95.93(6) ?
    Ce1 O1 Ce2 4_446 1_556 95.93(6) ?
    Mo1 O1 Ce3 . 7_446 76.55(7) ?
    Ce1 O1 Ce3 7_446 7_446 86.38(6) ?
    Ce1 O1 Ce3 4_446 7_446 86.38(6) ?
    Ce2 O1 Ce3 1_556 7_446 166.61(11) ?
    Mo1 O2 Mo2 . . 84.01(7) ?
    Mo1 O2 Ce2 . 1_556 91.22(7) ?
    Mo2 O2 Ce2 . 1_556 131.36(8) ?
    Mo1 O2 Ce1 . 7_446 86.94(6) ?
    Mo2 O2 Ce1 . 7_446 142.24(7) ?
    Ce2 O2 Ce1 1_556 7_446 85.31(6) ?
    Mo1 O2 Ce2 . 7_446 144.38(7) ?
    Mo2 O2 Ce2 . 7_446 83.45(6) ?
    Ce2 O2 Ce2 1_556 7_446 121.66(6) ?
    Ce1 O2 Ce2 7_446 7_446 82.93(5) ?
    Mo2 O3 Ce1 4_446 4_445 111.27(8) ?
    Mo2 O3 Ce2 4_446 . 101.31(7) ?
    Ce1 O3 Ce2 4_445 . 103.98(7) ?
    Mo2 O3 Ce4 4_446 . 127.21(8) ?
    Ce1 O3 Ce4 4_445 . 108.51(6) ?
    Ce2 O3 Ce4 . . 101.22(6) ?
    Mo1 O4 Mo3 . . 81.91(7) ?
    Mo1 O4 Ce3 . 7_446 98.59(7) ?
    Mo3 O4 Ce3 . 7_446 116.62(7) ?
    Mo1 O4 Ce1 . 7_446 90.24(6) ?
    Mo3 O4 Ce1 . 7_446 144.66(8) ?
    Ce3 O4 Ce1 7_446 7_446 98.58(6) ?
    Mo1 O4 Ce3 . . 142.82(8) ?
    Mo3 O4 Ce3 . . 81.99(6) ?
    Ce3 O4 Ce3 7_446 . 118.58(6) ?
    Ce1 O4 Ce3 7_446 . 83.95(5) ?
    Mo3 O5 Mo4 . 7_446 82.58(6) ?
    Mo3 O5 Mo2 . . 83.46(6) ?
    Mo4 O5 Mo2 7_446 . 78.42(6) ?
    Mo3 O5 Ce3 . . 87.52(6) ?
    Mo4 O5 Ce3 7_446 . 125.09(7) ?
    Mo2 O5 Ce3 . . 153.48(9) ?
    Mo3 O5 Ce2 . 7_446 150.69(9) ?
    Mo4 O5 Ce2 7_446 7_446 122.56(7) ?
    Mo2 O5 Ce2 . 7_446 87.13(5) ?
    Ce3 O5 Ce2 . 7_446 88.70(5) ?
    Mo4 O6 Mo4 . 6_545 103.86(10) ?
    Mo4 O6 Ce4 . . 127.46(5) ?
    Mo4 O6 Ce4 6_545 . 127.46(5) ?
    Li O7 Mo2 . 6_545 101.54(10) ?
    Li O7 Mo2 . . 101.54(10) ?
    Mo2 O7 Mo2 6_545 . 84.19(8) ?
    Li O7 Ce1 . 1_556 97.91(7) ?
    Mo2 O7 Ce1 6_545 1_556 160.55(13) ?
    Mo2 O7 Ce1 . 1_556 92.16(3) ?
    Li O7 Ce1 . 6_546 97.91(7) ?
    Mo2 O7 Ce1 6_545 6_546 92.16(3) ?
    Mo2 O7 Ce1 . 6_546 160.55(13) ?
    Ce1 O7 Ce1 1_556 6_546 84.94(6) ?
    Mo3 O8 Mo4 . 8_445 87.45(7) ?
    Mo3 O8 Ce3 . . 101.26(6) ?
    Mo4 O8 Ce3 8_445 . 132.81(8) ?
    Mo3 O8 Ce1 . . 113.93(8) ?
    Mo4 O8 Ce1 8_445 . 105.34(6) ?
    Ce3 O8 Ce1 . . 112.60(7) ?
    Mo4 O9 Mo4 6_545 2_556 180.000(11) ?
    Mo4 O9 Mo4 6_545 . 97.211(10) ?
    Mo4 O9 Mo4 2_556 . 82.789(10) ?
    Mo4 O9 Mo4 6_545 5_546 82.789(10) ?
    Mo4 O9 Mo4 2_556 5_546 97.211(10) ?
    Mo4 O9 Mo4 . 5_546 180.000(11) ?
    Mo4 O9 Ce3 6_545 7_446 94.201(6) ?
    Mo4 O9 Ce3 2_556 7_446 85.799(6) ?
    Mo4 O9 Ce3 . 7_446 94.201(6) ?
    Mo4 O9 Ce3 5_546 7_446 85.799(6) ?
    Mo4 O9 Ce3 6_545 3_545 85.799(6) ?
    Mo4 O9 Ce3 2_556 3_545 94.201(6) ?
    Mo4 O9 Ce3 . 3_545 85.799(6) ?
    Mo4 O9 Ce3 5_546 3_545 94.201(6) ?
    Ce3 O9 Ce3 7_446 3_545 180.000(5) ?
    Mo4 O10 Mo5 7_446 5_446 81.78(6) ?
    Mo4 O10 Mo2 7_446 . 78.26(6) ?
    Mo5 O10 Mo2 5_446 . 82.62(6) ?
    Mo4 O10 Li 7_446 . 162.57(9) ?
    Mo5 O10 Li 5_446 . 100.44(7) ?
    Mo2 O10 Li . . 84.86(6) ?
    Mo4 O10 Ce1 7_446 2_456 100.54(7) ?
    Mo5 O10 Ce1 5_446 2_456 111.85(7) ?
    Mo2 O10 Ce1 . 2_456 165.29(8) ?
    Li O10 Ce1 . 2_456 94.68(6) ?
    Mo5 O11 Mo3 . . 82.47(8) ?
    Mo5 O11 Mo3 . 6_545 82.47(8) ?
    Mo3 O11 Mo3 . 6_545 82.19(8) ?
    Mo5 O11 Ce1 . 6_545 100.65(7) ?
    Mo3 O11 Ce1 . 6_545 176.28(11) ?
    Mo3 O11 Ce1 6_545 6_545 96.162(13) ?
    Mo5 O11 Ce1 . . 100.65(7) ?
    Mo3 O11 Ce1 . . 96.162(13) ?
    Mo3 O11 Ce1 6_545 . 176.28(11) ?
    Ce1 O11 Ce1 6_545 . 85.28(6) ?
    Mo5 O11 Ce3 . 7_446 179.63(10) ?
    Mo3 O11 Ce3 . 7_446 97.25(8) ?
    Mo3 O11 Ce3 6_545 7_446 97.25(8) ?
    Ce1 O11 Ce3 6_545 7_446 79.62(6) ?
    Ce1 O11 Ce3 . 7_446 79.62(6) ?
    Ce2 O12 Ce3 . 7_446 113.01(11) ?
    Ce2 O12 Ce1 . 6_545 109.67(6) ?
    Ce3 O12 Ce1 7_446 6_545 107.36(6) ?
    Ce2 O12 Ce1 . . 109.67(6) ?
    Ce3 O12 Ce1 7_446 . 107.36(6) ?
    Ce1 O12 Ce1 6_545 . 109.69(11) ?
data_global
_journal_date_recd_electronic     2012-02-17
_journal_date_accepted     2012-02-22
_journal_name_full     'Acta Crystallographica, Section E'
_journal_year     2012
_journal_volume     68
_journal_issue      3
_journal_page_first     i21
_journal_page_last     i22
_journal_paper_category     QI
_journal_paper_doi     10.1107/S160053681200801X
_journal_coeditor_code     RU2029
_publ_contact_author_name     'Gougeon, P.'
_publ_contact_author_address
;
Sciences Chimiques de Rennes
UMR CNRS No. 6226
Universit\'e de Rennes I
Avenue du G\'en\'eral Leclerc
35042 Rennes CEDEX
France
;
_publ_contact_author_email     Patrick.Gougeon@univ-rennes1.fr
_publ_contact_author_fax     '(33) 99 63 57 04'
_publ_contact_author_phone     '(33) 99 28 62 54'
_publ_section_title
;
LiCe~9~Mo~16~O~35~
;
loop_
    _publ_author_name
    _publ_author_address
    'Gougeon, Patrick'
;
Sciences Chimiques de Rennes
UMR CNRS No. 6226
Universit\'e de Rennes I - INSA Rennes
Avenue du G\'en\'eral Leclerc
35042 Rennes CEDEX
France
;
    'Gall, Philippe'
;
Sciences Chimiques de Rennes
UMR CNRS No. 6226
Universit\'e de Rennes I - INSA Rennes
Avenue du G\'en\'eral Leclerc
35042 Rennes CEDEX
France
;
