# Supplementary material for: LiCe9Mo16O35
Source: Acta Crystallogr Sect E Struct Rep Online. 2012 Feb 29;68(Pt 3):i21–2. doi: 10.1107/S160053681200801X (PMC3297206; doi:10.1107/S160053681200801X)
Supplement: Supplementary file 2 [file e-68-00i21-Isup2.hkl]

#
# h,k,l, Fc-squared, Fo-squared, sigma(Fo-squared) and status flag
#
data_I
_shelx_title '                                    lice in C 2/m'
_shelx_refln_list_code          4
_shelx_F_calc_maximum     1402.42
_exptl_crystal_F_000      2954.00
_reflns_d_resolution_high  0.6196
 
loop_
 _symmetry_equiv_pos_as_xyz
 'x, y, z'
 '-x, y, -z'
 'x+1/2, y+1/2, z'
 '-x+1/2, y+1/2, -z'
 '-x, -y, -z'
 'x, -y, z'
 '-x+1/2, -y+1/2, -z'
 'x+1/2, -y+1/2, z'
 
_cell_length_a    18.3000
_cell_length_b     8.6326
_cell_length_c     9.8172
_cell_angle_alpha  90.000
_cell_angle_beta  102.095
_cell_angle_gamma  90.000
 
_shelx_F_squared_multiplier     1.000
 
loop_
 _refln_index_h
 _refln_index_k
 _refln_index_l
 _refln_F_squared_calc
 _refln_F_squared_meas
 _refln_F_squared_sigma
 _refln_observed_status
   4   0   0    13447.50    14184.72    288.41 o
   6   0   0   324385.56   338294.75   7620.74 o
   8   0   0   287773.66   291760.28   9329.31 o
  10   0   0   968137.06   945203.06  48740.62 o
  12   0   0    33454.38    34152.67   1283.85 o
  14   0   0    46160.57    46036.26   1688.49 o
  16   0   0       51.65      -50.49    261.70 o
  18   0   0   127538.10   131760.14   4503.68 o
  20   0   0   483700.78   505093.84  16354.80 o
  22   0   0    17501.07    17117.01    945.25 o
  24   0   0       61.52       54.70    410.64 o
  26   0   0   101197.77   102067.10   3761.90 o
  28   0   0    12947.14    12916.66    886.35 o
   3   1   0      718.57      868.57     71.52 o
   5   1   0   312196.34   329919.34  10369.81 o
   7   1   0      116.91      267.24     63.16 o
   9   1   0    32258.34    31915.16   1190.39 o
  11   1   0    53263.62    56073.04   1382.16 o
  13   1   0     9699.45     9584.05    204.88 o
  15   1   0   156626.19   156864.11   2936.32 o
  17   1   0     3566.32     3428.67    151.23 o
  19   1   0    16776.99    17045.95    606.64 o
  21   1   0    42671.74    41534.55   1203.54 o
  23   1   0      886.05     1330.25    286.29 o
  25   1   0    46760.89    46181.85   1388.75 o
  27   1   0     2183.23     2139.12    447.13 o
   0   2   0     2045.44     2083.68    111.17 o
   2   2   0    85757.34    88108.49   1065.12 o
   4   2   0   494038.94   515282.75  16365.99 o
   6   2   0     6433.23     6900.86    199.39 o
   8   2   0   202109.39   196762.95   5753.76 o
  10   2   0   255748.08   265231.09   6055.41 o
  12   2   0   120448.91   125898.87   2966.64 o
  14   2   0     8140.90     8240.15    351.54 o
  16   2   0   139560.58   142704.11   3401.57 o
  18   2   0    80272.73    81923.95   2071.59 o
  20   2   0     5318.89     5075.07    346.69 o
  22   2   0     2541.09     2469.96    325.03 o
  24   2   0    18303.40    17654.29    719.37 o
  26   2   0    21655.68    21458.93    861.89 o
  28   2   0     5026.89     5091.70    468.11 o
   1   3   0    70754.47    69775.78    869.63 o
   5   3   0    38649.93    31180.94    564.95 o
   7   3   0    86607.27    86569.99   2555.79 o
   9   3   0      587.81      939.81    112.38 o
  11   3   0    14228.93    13778.25    265.55 o
  13   3   0   138741.36   139970.00   3305.76 o
  15   3   0    63987.78    67122.13   1704.19 o
  17   3   0    42715.39    42423.78   1171.68 o
  19   3   0     5198.80     5486.71    241.20 o
  21   3   0    10244.59    10063.17    501.58 o
  23   3   0   163639.39   166861.52   4073.41 o
  25   3   0     5071.70     4947.16    486.77 o
  27   3   0      417.16     1480.06   1217.32 o
   2   4   0   119920.06   118415.71   2054.34 o
   4   4   0   122768.92   121631.09   1744.00 o
   6   4   0   537400.00   529873.00  15650.33 o
   8   4   0    72186.96    72022.95   1341.55 o
  10   4   0      705.77      979.49     94.53 o
  12   4   0     3404.53     3476.99     83.18 o
  14   4   0   214854.33   216831.63   3440.25 o
  16   4   0     3730.26     4537.02    842.42 o
  18   4   0    29455.63    29151.02    898.84 o
  20   4   0    75126.20    76954.12   1577.34 o
  22   4   0    10109.48     9869.42    871.53 o
  24   4   0    16878.38    16145.83    728.84 o
  26   4   0    28728.81    27456.32   1021.19 o
   1   5   0     1521.98     1557.22    110.75 o
   3   5   0    49896.40    49626.28    684.05 o
   5   5   0   165774.22   167800.02   2403.40 o
   7   5   0     4650.36     4611.91    172.28 o
   9   5   0    20337.78    20516.11    443.57 o
  11   5   0   119781.55   120675.81   2870.36 o
  13   5   0    32958.59    32808.54    934.18 o
  15   5   0   160087.45   162029.56   3854.69 o
  17   5   0    47886.00    46859.23   1306.47 o
  19   5   0     9235.50     9657.00   1193.59 o
  21   5   0    53926.81    54082.60   1533.11 o
  23   5   0    15955.44    16213.24    681.17 o
  25   5   0    35199.91    35126.14   1184.92 o
   0   6   0  1260482.75  1311861.13  43045.16 o
   2   6   0    28220.79    28085.43    445.13 o
   4   6   0    55496.74    55489.46    837.05 o
   6   6   0       72.45      296.15     64.63 o
   8   6   0    70166.70    72812.46   1452.29 o
  10   6   0  1118114.63  1204670.88  27086.38 o
  12   6   0     9500.95     8839.23    451.01 o
  14   6   0     1255.06     1729.35    483.67 o
  16   6   0    82177.77    81764.59   2091.13 o
  18   6   0    50087.57    50650.42   1425.62 o
  20   6   0   106511.44   105746.15   2705.84 o
  22   6   0     4667.21     4211.02    437.85 o
  24   6   0     2655.45     2525.82    459.93 o
  26   6   0     1391.77     2556.76    495.25 o
   1   7   0     6584.98     6914.00    198.89 o
   3   7   0   102479.47   102437.43   1220.56 o
   5   7   0   127326.23   127431.52   1861.07 o
   7   7   0     8801.11     8780.67    235.42 o
   9   7   0   211836.34   217163.00   3600.77 o
  11   7   0     2703.48     4340.97    267.69 o
  13   7   0     8842.43     8043.74    320.87 o
  15   7   0    36847.22    36009.36   1064.69 o
  17   7   0    35574.86    35091.42   1272.02 o
  19   7   0     5304.85     5392.26    525.21 o
  21   7   0    12920.54    13320.87    683.24 o
  23   7   0    23267.57    22959.27    926.64 o
   0   8   0    99438.43    97119.34   2351.99 o
   2   8   0   101898.09   102861.38   1354.26 o
   4   8   0     4626.72     4321.56    109.53 o
   6   8   0    43431.00    42944.26    680.33 o
   8   8   0    72496.20    74034.48   1308.57 o
  10   8   0     6560.30     6427.43    272.37 o
  12   8   0    23843.72    24136.35    482.05 o
  14   8   0    11554.64    11164.61    296.74 o
  16   8   0      227.77      516.85    154.77 o
  18   8   0    33312.12    33018.04   1066.20 o
  20   8   0    10056.19    10090.66    578.81 o
  22   8   0    28666.69    28234.24   1115.05 o
   1   9   0      739.16      944.89    156.26 o
   3   9   0    10033.14    10014.71    226.12 o
   5   9   0    24006.94    24288.13    428.44 o
   7   9   0   146302.03   151277.02   2563.71 o
   9   9   0    55643.19    56750.89   1048.16 o
  11   9   0    45057.91    45965.91   1171.52 o
  13   9   0   225775.48   232637.92   4506.37 o
  15   9   0     4098.52     3823.81    282.68 o
  17   9   0     2767.69     2476.77    358.75 o
  19   9   0    10772.63    10387.64    480.42 o
  21   9   0     7334.43     7455.28    439.39 o
   0  10   0    42933.84    41585.32   1129.95 o
   2  10   0     3807.94     4129.02    196.21 o
   4  10   0   203844.91   206133.23   3003.13 o
   6  10   0   143714.28   147527.98   2511.46 o
   8  10   0    15406.22    15379.66    391.43 o
  10  10   0    44547.41    44219.16   1025.11 o
  12  10   0      264.93      231.62    306.50 o
  14  10   0   117237.16   119223.70   2439.80 o
  16  10   0    64545.89    65687.77   1498.13 o
  18  10   0    11425.18    11224.09    508.88 o
  20  10   0    17437.33    16776.30    653.53 o
   1  11   0    64173.54    64226.01   1021.64 o
   3  11   0    29172.07    28694.21    521.09 o
   5  11   0    54473.29    55861.49   1051.34 o
   7  11   0    50553.40    50438.01    971.38 o
   9  11   0     2712.05     3365.38    514.31 o
  11  11   0    24107.53    24013.31    676.09 o
  13  11   0    16281.38    16058.62    529.65 o
  15  11   0    22277.39    22425.68    716.70 o
  17  11   0      159.58      804.04    326.73 o
   0  12   0   361307.56   371606.03   6878.51 o
   2  12   0      233.95      131.86    159.45 o
   4  12   0     2090.28     2079.52    237.12 o
   6  12   0      155.57      902.54    304.90 o
   8  12   0     8659.55     8787.25    924.48 o
  10  12   0   268145.47   281511.53   6595.39 o
  12  12   0     3887.74     3801.15    334.42 o
  14  12   0      935.58     1169.28    364.40 o
   1  13   0    95363.28    96693.62   2019.62 o
   3  13   0     1110.61     1124.61    212.97 o
   5  13   0    20668.13    20279.62    994.58 o
   7  13   0    55072.05    54306.36   1269.54 o
   9  13   0    36030.92    36578.72    942.21 o
 -28   0   1    21704.08    22057.95   1269.32 o
 -26   0   1      163.67     1003.06    486.38 o
 -24   0   1    79924.28    77745.27   2922.65 o
 -22   0   1    46006.09    45211.96   1848.37 o
 -20   0   1    10058.69    11654.19    719.88 o
 -18   0   1    20666.70    21277.49    983.45 o
 -16   0   1     6215.80     6056.17    449.89 o
 -14   0   1    64340.88    64828.50   2285.30 o
 -12   0   1    45846.49    47257.65   1704.11 o
 -10   0   1   122177.66   126628.08   4167.53 o
  -8   0   1   259646.31   264030.75   8479.39 o
  -6   0   1    18229.33    18757.97    493.92 o
  -4   0   1    84751.98    87119.02   3434.24 o
   4   0   1       10.55      162.94     60.23 o
   6   0   1    31307.81    33078.54    589.62 o
  10   0   1    20010.86    19785.46    611.30 o
  12   0   1   377070.03   409872.84  13167.39 o
  14   0   1   128165.16   128565.50   2862.04 o
  16   0   1   100057.88   104215.60   3582.89 o
  18   0   1    85286.84    86354.59   3071.66 o
  20   0   1     2211.82     3274.44    481.73 o
  22   0   1    13524.72    12294.40    775.48 o
  24   0   1     1425.70     1357.93    351.90 o
  26   0   1    28458.95    27765.17   1414.21 o
  28   0   1   108231.82   108251.20   3992.45 o
 -29   1   1    10468.24     9951.72    928.66 o
 -27   1   1      825.18     1094.20    390.11 o
 -25   1   1     1745.87     1848.14    342.38 o
 -23   1   1     8165.67     7599.87    468.38 o
 -21   1   1      787.88     1313.20    281.96 o
 -19   1   1    10584.56    11565.24   1872.25 o
 -17   1   1      210.62      151.38    172.80 o
 -15   1   1       57.13      297.40     96.16 o
 -13   1   1     7795.50     8241.83    333.17 o
 -11   1   1    40624.90    42055.57   1348.15 o
  -9   1   1    11390.28    12462.84    379.31 o
  -7   1   1     3146.39     3453.84    171.45 o
  -5   1   1     6804.77     6727.89    117.81 o
  -3   1   1    11951.22    11824.72    153.17 o
   1   1   1     4176.49     4610.29     59.97 o
   3   1   1      191.95      404.82     61.78 o
   5   1   1     1562.98     1713.00     80.54 o
   7   1   1   165564.55   165877.63   3789.54 o
   9   1   1    40777.79    39075.25    617.90 o
  11   1   1     1027.73     1606.41     75.15 o
  13   1   1      411.58      943.86     87.79 o
  15   1   1       86.12      298.28    178.60 o
  17   1   1   190982.31   196420.58   4645.69 o
  19   1   1     2064.83     2555.39    268.38 o
  21   1   1     4025.89     3343.09    336.28 o
  23   1   1      469.24      433.67    290.20 o
  25   1   1     3994.15     3922.86    426.73 o
  27   1   1   120566.81   118390.97   3350.04 o
 -28   2   1     2940.03     3093.22    452.00 o
 -26   2   1    26093.91    25871.61    932.25 o
 -24   2   1    52700.43    51656.16   1486.31 o
 -22   2   1    24317.80    23286.62    806.47 o
 -20   2   1     8539.16     8513.26    421.61 o
 -18   2   1   175577.59   180496.92   4279.54 o
 -16   2   1    13955.12    13599.07    499.31 o
 -14   2   1     8322.00     8343.52    358.20 o
 -12   2   1   133528.03   137691.22   3228.52 o
 -10   2   1    94939.86    93452.71   1732.54 o
  -8   2   1    15041.39    15674.93    399.67 o
  -6   2   1     1360.54     1199.13     60.42 o
  -4   2   1   362983.81   385822.50   8511.93 o
  -2   2   1    10482.01    10911.27    128.40 o
   0   2   1     2791.51     2867.47     38.83 o
   2   2   1   210805.30   217663.98   3051.22 o
   4   2   1   170831.27   168912.86   2419.21 o
   6   2   1    23141.54    21553.97    342.72 o
   8   2   1   149167.14   154078.72   2788.96 o
  10   2   1     2290.00     2314.95    160.32 o
  12   2   1    28238.60    28264.65    775.48 o
  14   2   1    14156.86    14386.33    387.11 o
  16   2   1   206719.98   214162.67   4030.77 o
  18   2   1    25943.74    25604.04    592.68 o
  20   2   1      293.99      110.25    230.76 o
  22   2   1    33169.04    32532.67   1027.66 o
  24   2   1    71079.14    71056.72   1927.32 o
  26   2   1    33032.10    31945.48   1078.38 o
  28   2   1    31283.59    29593.53   1060.49 o
 -27   3   1    10098.23     9108.94    591.56 o
 -25   3   1     1688.50     1842.46    679.44 o
 -23   3   1      176.75      489.16    335.44 o
 -21   3   1    73354.11    73749.29   1949.17 o
 -19   3   1      916.42     1049.67    194.24 o
 -17   3   1    13175.40    12595.44    694.48 o
 -15   3   1   122614.70   125370.87   3005.08 o
 -13   3   1     8265.73     8438.99    345.76 o
 -11   3   1     3382.51     3441.81    134.76 o
  -9   3   1    49757.46    47449.37    793.83 o
  -7   3   1   396976.19   413636.06   9329.50 o
  -5   3   1    76320.53    73560.95    908.74 o
  -3   3   1    13340.30    13905.33    245.22 o
  -1   3   1    31777.20    29826.43    416.36 o
   1   3   1   142770.67   143906.22   1602.29 o
   3   3   1   247542.08   245375.84   3811.62 o
   5   3   1   270394.59   286032.84   4640.27 o
   7   3   1     1669.83     2016.29    102.86 o
   9   3   1    31795.02    31516.65    596.92 o
  11   3   1   287693.63   293621.63   6710.15 o
  13   3   1   267953.50   282045.78   6483.87 o
  15   3   1       76.97      453.94    526.77 o
  17   3   1    11862.90    11816.65    345.63 o
  19   3   1      234.87      298.02    143.06 o
  21   3   1    79694.42    78471.14   2217.34 o
  23   3   1   147991.05   148302.38   3657.20 o
  25   3   1      375.98     1021.29    393.85 o
  27   3   1     4030.81     3552.64    479.70 o
 -26   4   1    44363.21    44412.04   1369.14 o
 -24   4   1    15559.67    14661.04    674.60 o
 -22   4   1    41752.02    41296.64   1249.66 o
 -20   4   1    13939.61    13274.67    576.90 o
 -18   4   1      421.29      794.47    267.21 o
 -16   4   1       37.08      539.12    336.16 o
 -14   4   1    58867.85    58581.41   1199.56 o
 -12   4   1       34.16      422.69     81.67 o
 -10   4   1      640.91     1126.98     98.22 o
  -8   4   1   105100.37   102314.47   1669.78 o
  -6   4   1    72823.52    73007.43   1066.91 o
  -4   4   1     6905.21     7506.35    144.19 o
  -2   4   1   133675.55   131607.81   1537.45 o
   0   4   1    33198.69    32787.28    413.47 o
   2   4   1   117193.34   116915.58   1690.61 o
   4   4   1    69514.40    67706.81    964.36 o
   6   4   1   225643.78   241396.44   4825.30 o
   8   4   1    15547.10    15269.03    305.63 o
  12   4   1    25110.39    24411.25    613.39 o
  14   4   1   212212.08   218785.55   3531.14 o
  16   4   1    49580.71    49116.68   1325.41 o
  18   4   1    42603.75    43322.25    952.44 o
  20   4   1    10919.90    10440.81    346.92 o
  22   4   1    27221.30    27236.04    969.81 o
  24   4   1     5819.81     5810.97    494.06 o
  26   4   1    60415.14    62387.45   1784.45 o
 -27   5   1    21416.19    21420.24    922.55 o
 -25   5   1     1241.34     3302.80    641.45 o
 -23   5   1     4515.12     4170.18    560.01 o
 -21   5   1     8965.57     9105.06    520.22 o
 -19   5   1    15052.31    14775.15    618.19 o
 -17   5   1     2405.25     3200.96    286.85 o
 -15   5   1    15935.08    15572.99    558.41 o
 -13   5   1    23628.13    24200.03    436.52 o
 -11   5   1    57517.23    58193.45   1119.66 o
  -9   5   1    41427.22    41856.99   1042.47 o
  -7   5   1    37026.80    37251.47    527.47 o
  -5   5   1    31313.81    30666.49    438.54 o
  -3   5   1      765.95     1238.53     82.58 o
  -1   5   1    12368.10    12491.72    180.59 o
   1   5   1     9263.51     9488.83    205.72 o
   3   5   1     5606.69     5575.54    128.15 o
   5   5   1    44339.25    45496.24    761.17 o
   7   5   1    58424.01    59521.55    995.24 o
   9   5   1    30515.39    31239.35    518.37 o
  11   5   1     8312.36     9154.24    245.96 o
  13   5   1     1036.23     1421.86    173.02 o
  15   5   1     6778.50     7107.01    381.17 o
  17   5   1    58248.10    57634.59   1548.10 o
  19   5   1    27991.47    27363.88    903.95 o
  21   5   1    22311.49    22384.59    607.17 o
  23   5   1     1711.00     1555.16    414.76 o
  25   5   1    32060.64    31904.14   1097.19 o
 -26   6   1     4818.23     4092.68    502.16 o
 -24   6   1       74.11      820.29    411.93 o
 -22   6   1     9409.93     9261.66    574.03 o
 -20   6   1    12914.92    12070.58    595.32 o
 -18   6   1    29995.12    30526.22    967.07 o
 -16   6   1      327.39     1525.77    640.85 o
 -14   6   1    15950.01    16202.88    619.35 o
 -12   6   1     3706.01     3971.83    268.18 o
 -10   6   1     1348.60     1904.56    237.98 o
  -8   6   1      581.30      964.63    144.42 o
  -6   6   1       46.00      498.83     80.95 o
  -4   6   1    41298.37    41240.59    637.78 o
  -2   6   1   257087.77   258736.39   3698.37 o
   0   6   1    54709.68    54634.40    753.75 o
   2   6   1   183282.88   182768.28   3014.99 o
   4   6   1    29285.59    29004.90    462.42 o
   6   6   1    23114.56    24217.39    480.09 o
   8   6   1   180921.25   184741.75   2595.09 o
  10   6   1     6729.03     7539.27    197.50 o
  12   6   1    20988.32    21763.69    471.52 o
  14   6   1     3935.50     3911.30    371.61 o
  16   6   1     7791.44     8068.71    319.81 o
  18   6   1   278153.47   289561.94   5866.71 o
  20   6   1      612.62     1054.59    211.76 o
  22   6   1    99333.53   100105.26   2605.29 o
  24   6   1    46093.88    47829.93   1465.46 o
 -25   7   1       75.55      147.68    285.92 o
 -23   7   1    13039.00    12336.52    684.89 o
 -21   7   1    45607.85    45269.02   1376.05 o
 -19   7   1     3715.61     3125.38    394.96 o
 -17   7   1     7847.41     7922.54    466.85 o
 -15   7   1    45037.35    44714.52   1032.14 o
 -13   7   1     2521.71     2495.03    168.91 o
 -11   7   1       63.26      903.15    228.54 o
  -9   7   1    11528.88    11994.47    362.63 o
  -7   7   1    33242.86    32861.22    534.99 o
  -5   7   1    17051.99    17241.63    308.67 o
  -3   7   1    20679.67    20371.04    276.07 o
  -1   7   1   237861.70   241335.53   4564.56 o
   1   7   1     2115.93     2137.42    111.09 o
   3   7   1    14884.62    14877.94    275.88 o
   5   7   1    67793.02    68592.29   1199.36 o
   7   7   1   118691.38   118425.09   2009.12 o
   9   7   1     1837.67     2619.25    251.50 o
  11   7   1    48779.98    46653.00    936.77 o
  13   7   1     2228.29     2401.01    153.53 o
  15   7   1    19154.13    19535.34    483.48 o
  17   7   1   271064.06   275748.47   6471.21 o
  19   7   1    22526.12    22450.45   1120.75 o
  21   7   1     8916.46     8726.29    900.10 o
  23   7   1       34.38       99.62    355.79 o
 -22   8   1    52034.08    52459.48   1295.82 o
 -20   8   1     9478.58    10123.42    515.23 o
 -18   8   1    17693.68    17636.25    583.83 o
 -16   8   1    10329.90    10017.85    419.86 o
 -14   8   1    52598.76    52271.54   1012.78 o
 -12   8   1    14292.95    14245.83    440.27 o
 -10   8   1     2227.37     1957.51    199.19 o
  -8   8   1    63201.34    63643.57    978.31 o
  -6   8   1        1.73      241.20    121.39 o
  -4   8   1    21766.45    21059.96    384.08 o
  -2   8   1    24978.64    25312.84    437.94 o
   0   8   1    13199.32    13698.92    282.82 o
   2   8   1     2150.66     2211.00    109.79 o
   4   8   1     2673.38     2612.53    100.78 o
   6   8   1   100828.70   102826.02   1766.93 o
   8   8   1     3098.01     2829.23    189.48 o
  10   8   1     1588.28     1602.72    177.32 o
  12   8   1    38523.54    38090.31    790.70 o
  14   8   1    36553.05    36229.56    790.80 o
  16   8   1    42621.45    41859.18    907.96 o
  18   8   1     4108.42     5004.39    303.70 o
  20   8   1       24.81      599.54    249.03 o
  22   8   1     1781.52     1251.16    412.53 o
 -21   9   1      363.91      916.21    336.57 o
 -19   9   1     1408.92     2101.25    344.55 o
 -17   9   1    61607.74    61939.90   1415.77 o
 -15   9   1      390.68     1326.71    306.96 o
 -13   9   1     2827.32     3012.09    247.22 o
 -11   9   1    78631.67    79321.82   1963.01 o
  -9   9   1        5.13      690.37    289.28 o
  -7   9   1    15125.00    14908.87    295.74 o
  -5   9   1   150479.36   152215.06   2231.89 o
  -3   9   1     1843.65     1967.44     98.05 o
  -1   9   1    40707.84    40478.04    663.84 o
   1   9   1   124318.22   126777.90   1989.48 o
   3   9   1   184723.44   188184.05   2740.56 o
   5   9   1      889.95     1145.26    197.45 o
   7   9   1     3327.69     3359.51    231.73 o
   9   9   1    10970.26    11238.38    314.56 o
  11   9   1    17268.73    17727.66    519.52 o
  13   9   1    73480.05    75168.41   1597.19 o
  15   9   1    44115.07    43708.82   1059.34 o
  17   9   1      859.05      885.19    278.08 o
  19   9   1    29643.83    28979.72    837.24 o
  21   9   1   133780.33   138809.64   2880.06 o
 -20  10   1     2849.44     2765.34    388.64 o
 -18  10   1     8692.76     8679.72    462.48 o
 -16  10   1     2348.05     2761.86    471.35 o
 -14  10   1     2108.29     2322.48    277.90 o
 -12  10   1     3004.82     3391.53    276.21 o
 -10  10   1     1031.73     1886.13    499.32 o
  -8  10   1      627.36     1040.62    230.79 o
  -6  10   1    49018.71    48780.95    786.91 o
  -4  10   1     3003.29     3119.95    117.27 o
  -2  10   1     1402.43     1479.14    120.11 o
   0  10   1       30.35      169.01    103.03 o
   2  10   1     7981.36     7827.82    188.31 o
   4  10   1   105443.37   106114.58   1698.87 o
   6  10   1    16917.01    16548.89    409.87 o
   8  10   1     4187.72     4335.01    219.19 o
  10  10   1     4142.68     4734.18    429.32 o
  12  10   1    18152.91    17662.05    546.99 o
  14  10   1    79056.04    79485.66   1484.67 o
  16  10   1    40091.44    39351.10   1008.86 o
  18  10   1       58.90     -387.49    497.30 o
 -17  11   1    37368.09    36550.89    980.81 o
 -15  11   1    10350.59    10213.73    484.30 o
 -13  11   1      802.15     1072.84    242.27 o
 -11  11   1    21362.01    20682.95    629.27 o
  -9  11   1     1477.34     1641.29    235.38 o
  -7  11   1     8667.81     8598.42    387.15 o
  -5  11   1    24768.61    25158.72    554.16 o
  -3  11   1      679.87      812.68    126.31 o
  -1  11   1    31316.95    30945.96    554.65 o
   1  11   1    20419.54    19837.12    407.82 o
   3  11   1     6661.03     6632.23    263.57 o
   5  11   1    27767.58    27525.10    548.51 o
   7  11   1     2253.76     2223.00    204.88 o
   9  11   1    31195.30    30938.29    668.20 o
  11  11   1    24486.63    25160.35    877.98 o
  13  11   1     8672.52     8775.61    415.55 o
  15  11   1    39914.36    41318.55   1049.16 o
  17  11   1    39840.00    40812.97   1058.45 o
 -14  12   1        1.84      215.64    298.77 o
 -12  12   1      790.14     1278.40    491.77 o
 -10  12   1     1009.96     1085.57    272.23 o
  -8  12   1     7732.20     7195.62    407.71 o
  -6  12   1       66.32       41.58    242.40 o
  -4  12   1     5671.45     5861.49    456.96 o
  -2  12   1    41364.64    40848.54    707.29 o
   0  12   1     6473.98     6231.97    254.96 o
   2  12   1    40827.06    40205.69    710.08 o
   4  12   1     2753.56     3190.86    242.28 o
   6  12   1      576.02      520.88    187.07 o
   8  12   1    77519.88    77572.68   1670.48 o
  10  12   1      602.29      871.82    296.12 o
  12  12   1    25166.03    25634.47    737.89 o
  14  12   1     4809.10     4327.85    329.41 o
  -9  13   1        0.17      603.21    303.95 o
  -7  13   1     2969.08     3379.37    352.97 o
  -5  13   1    35668.94    36207.64    927.58 o
  -3  13   1    22793.70    22554.26    679.86 o
  -1  13   1     6815.53     6619.85    388.21 o
   1  13   1    28057.93    28456.90    635.28 o
   3  13   1     6644.96     6242.11    294.46 o
   5  13   1     7241.85     7048.60    394.46 o
   7  13   1    98939.29    98681.80   2076.37 o
   9  13   1    90600.49    91402.77   1953.34 o
 -28   0   2    17888.80    16929.10   1095.99 o
 -26   0   2    10672.52    10734.44    829.30 o
 -24   0   2    67620.81    66297.06   2549.75 o
 -22   0   2     7817.82     7220.19    622.01 o
 -20   0   2    13220.72    13282.21    757.22 o
 -18   0   2    16208.66    16037.74    828.97 o
 -16   0   2   138075.33   136212.81   4594.25 o
 -14   0   2    43051.44    44700.94   1652.85 o
 -12   0   2   389206.38   406516.63  13054.17 o
 -10   0   2   271012.03   289396.44   9313.75 o
  -8   0   2    33653.76    33720.67    829.17 o
  -6   0   2   125041.21   128630.91   3804.20 o
  -4   0   2    18713.33    18273.21    239.37 o
  -2   0   2     1045.51     1210.39     25.29 o
   0   0   2    10660.11    10734.06    117.15 o
   2   0   2     5123.69     5076.02     76.95 o
   4   0   2    67540.37    65507.39   1089.26 o
   6   0   2     7775.06     8778.07    306.35 o
   8   0   2   115395.09   118444.34   2142.59 o
  10   0   2   123936.53   126931.94   2301.24 o
  12   0   2      749.74      890.25    113.80 o
  14   0   2    60787.62    59696.75   1147.23 o
  16   0   2   185942.83   197645.44   6548.18 o
  18   0   2     1838.73     2419.36    372.21 o
  20   0   2    47799.28    49619.69   1948.86 o
  22   0   2     6584.77     6034.16    525.48 o
  24   0   2    60850.81    58206.29   2313.89 o
  26   0   2    10246.06     9691.40    842.58 o
 -29   1   2     2266.46     2192.47    871.10 o
 -27   1   2    21207.09    19758.94    819.51 o
 -25   1   2    85369.91    86735.82   2448.17 o
 -23   1   2     1220.18     1265.87    313.69 o
 -21   1   2    35173.84    34506.36   1041.19 o
 -19   1   2    24225.66    23813.14    764.35 o
 -17   1   2    55125.51    57125.96   2345.60 o
 -15   1   2   176965.20   183322.31   4284.88 o
 -13   1   2     3212.40     3596.72    125.80 o
 -11   1   2    42578.58    42291.31    847.64 o
  -9   1   2    29304.83    28324.02    579.14 o
  -7   1   2    90512.14    90140.21   1090.37 o
  -5   1   2   445729.72   423866.75   9642.23 o
  -3   1   2    16111.45    16467.93    197.67 o
  -1   1   2    29351.49    29006.80    177.44 o
   1   1   2    79477.74    78622.29    576.07 o
   3   1   2    91993.67    90420.27    894.02 o
   5   1   2   190798.02   188859.30   2133.84 o
   7   1   2    33676.03    33239.17    384.69 o
   9   1   2    11000.49    10905.14    175.64 o
  11   1   2     5769.25     5823.51    184.90 o
  13   1   2     5815.32     5931.78    201.19 o
  15   1   2     5641.83     5221.51    217.09 o
  17   1   2    41312.31    41976.68    888.36 o
  19   1   2     8411.88     9226.66    440.56 o
  21   1   2     3044.60     3615.45    333.29 o
  23   1   2     6354.48     6301.73    578.95 o
  25   1   2    12632.93    11575.68    583.44 o
  27   1   2     3716.25     3631.51    728.72 o
 -28   2   2   133263.31   129758.88   3314.04 o
 -26   2   2    34224.02    34280.90   1132.35 o
 -24   2   2     2579.65     2312.79    330.15 o
 -22   2   2    35703.44    35840.66   1090.12 o
 -20   2   2    61897.40    60658.03   1628.53 o
 -18   2   2    33754.46    34946.92   1011.10 o
 -16   2   2    10238.17    10257.43    417.43 o
 -14   2   2     4265.78     4303.83    246.59 o
 -12   2   2    47917.84    46861.27   1197.77 o
 -10   2   2      499.44      638.26     50.85 o
  -8   2   2   151197.55   155221.17   2808.88 o
  -6   2   2   235381.41   238172.98   3022.46 o
  -4   2   2     6912.11     6570.21     94.41 o
  -2   2   2    85490.89    84877.48    675.77 o
   0   2   2   269661.47   265238.34   4609.20 o
   2   2   2    26975.72    27473.81    255.92 o
   4   2   2    76633.75    77087.21    753.32 o
   6   2   2   164901.66   163410.08   2554.36 o
   8   2   2    55129.68    53634.99    900.30 o
  10   2   2        9.89      454.43     72.51 o
  12   2   2    29566.91    29111.87    460.01 o
  14   2   2    55481.14    57143.02   1158.26 o
  16   2   2     3358.74     3586.47    176.51 o
  18   2   2      180.63      389.82    157.53 o
  20   2   2   140721.42   142225.80   3460.19 o
  22   2   2    16658.61    15844.61    657.61 o
  24   2   2    14386.77    14450.46    664.57 o
  26   2   2    55025.08    54501.76   1592.00 o
 -27   3   2    41521.44    41220.27   1463.93 o
 -25   3   2    42680.04    41295.16   1285.73 o
 -23   3   2    20593.91    20883.44    796.52 o
 -21   3   2     7838.64     8199.40   1215.76 o
 -19   3   2   107305.79   107778.37   2676.42 o
 -17   3   2    21188.12    21579.06    743.26 o
 -15   3   2   209288.83   212425.64   4953.04 o
 -13   3   2    96394.13    99922.98   2407.22 o
 -11   3   2     9344.45     8896.01    252.68 o
  -9   3   2   481821.22   492596.59   8809.90 o
  -7   3   2    33338.78    33825.72    414.46 o
  -5   3   2   169401.22   170357.02   2370.10 o
  -3   3   2     6005.88     5834.18    111.45 o
  -1   3   2    38166.96    36011.11    330.92 o
   1   3   2    16655.35    14246.43    146.34 o
   3   3   2    20402.30    21563.29    246.13 o
   5   3   2   298437.66   312445.31   5824.52 o
   7   3   2    46385.59    46211.63    681.51 o
   9   3   2     8883.81     8579.19    182.04 o
  11   3   2     6077.40     6260.86    160.80 o
  13   3   2    31668.69    30685.86    655.41 o
  15   3   2    92431.23    93124.33   1578.51 o
  17   3   2    11424.94    11492.24    350.34 o
  19   3   2     6503.05     6534.90    413.89 o
  21   3   2    27307.42    27337.80    905.51 o
  23   3   2    12639.50    11669.65    580.75 o
  25   3   2    53508.64    53388.13   1765.45 o
  27   3   2     1510.26     1756.00    436.74 o
 -28   4   2    37501.79    37934.13   1300.52 o
 -26   4   2     3822.95     3477.00    800.80 o
 -24   4   2       54.84      742.13    807.38 o
 -22   4   2    25739.39    26505.83    920.26 o
 -20   4   2     3388.05     3071.51    314.99 o
 -18   4   2   237844.09   238741.09   5597.43 o
 -16   4   2    68786.24    69613.16   1777.29 o
 -14   4   2     9349.53     8781.42    252.33 o
 -12   4   2    57881.36    57584.50   1110.68 o
 -10   4   2    63062.29    62649.06    828.23 o
  -8   4   2    16873.81    17030.95    219.35 o
  -6   4   2    17102.01    16922.47    196.79 o
  -4   4   2    37306.39    36828.83    459.90 o
  -2   4   2    35302.86    34839.07    384.11 o
   0   4   2     5038.59     5007.93     84.47 o
   2   4   2      137.10      259.49     29.48 o
   4   4   2    88422.37    88695.29   1068.74 o
   6   4   2     3002.02     3373.37    128.44 o
   8   4   2    28934.52    29350.05    472.10 o
  10   4   2   195096.72   202625.47   3353.11 o
  12   4   2    25291.15    24962.19    807.39 o
  14   4   2    40253.71    40340.17    826.75 o
  16   4   2    59995.13    61387.62   1278.60 o
  18   4   2    14848.56    13530.28    408.76 o
  20   4   2     2594.45     2532.89    221.81 o
  22   4   2    37761.77    36312.41   1147.97 o
  24   4   2     2751.00     2748.10    350.42 o
  26   4   2      966.69     1989.29    448.76 o
 -27   5   2     9519.40     9847.24    673.96 o
 -25   5   2   108853.95   111688.91   3447.65 o
 -23   5   2     5143.08     5029.92    507.45 o
 -21   5   2     9832.48    10308.32    544.94 o
 -19   5   2    74705.54    74476.66   1961.13 o
 -17   5   2    40329.26    39888.71    823.84 o
 -15   5   2    55105.42    54627.81   1058.46 o
 -13   5   2     7772.45     8060.37    496.39 o
 -11   5   2    37712.96    37646.76    525.04 o
  -9   5   2     1521.10     5211.36    384.87 o
  -7   5   2    27583.43    28130.04    491.56 o
  -5   5   2   307158.56   315241.38   4963.74 o
  -3   5   2    96888.55    97069.81   1101.76 o
  -1   5   2    15988.21    15705.40    184.90 o
   1   5   2   141895.83   142798.25   1723.19 o
   3   5   2   138493.14   137223.66   1715.00 o
   5   5   2    41855.60    41733.13    620.92 o
   7   5   2      358.90     1036.28     96.33 o
   9   5   2     2501.21     2679.15    181.87 o
  11   5   2     5250.81     5568.47    182.33 o
  13   5   2      228.57      383.64    136.77 o
  15   5   2     6922.79     7028.24    200.33 o
  17   5   2    78143.54    78020.38   2007.63 o
  19   5   2    10017.48     9741.90    364.80 o
  21   5   2     3568.78     3913.59    504.24 o
  23   5   2    28827.48    29110.22    840.38 o
  25   5   2     8103.43     8254.25    521.55 o
 -26   6   2    70041.45    73496.98   1706.28 o
 -24   6   2    24057.16    25238.40    966.26 o
 -22   6   2   113949.55   113178.79   2929.69 o
 -20   6   2    45242.18    45317.67   1354.39 o
 -18   6   2    10515.26    11351.81    512.22 o
 -14   6   2    32023.74    32366.81    779.25 o
 -12   6   2    16050.13    16137.60    293.69 o
 -10   6   2    17150.81    17085.63    365.51 o
  -8   6   2     6088.54     6123.00    226.32 o
  -6   6   2    38657.36    39459.27    616.57 o
  -4   6   2    22761.93    22542.91    303.80 o
  -2   6   2   113364.32   112335.68   1279.19 o
   0   6   2    94209.02    95508.30   1058.71 o
   2   6   2     3217.43     3279.55     84.89 o
   4   6   2    47761.95    47587.84    801.48 o
   6   6   2    28029.67    28218.56    511.26 o
   8   6   2      401.99      625.35     93.50 o
  10   6   2     7179.30     7851.89    232.27 o
  12   6   2     1164.91     1642.49    190.90 o
  14   6   2    15666.30    15908.89    357.16 o
  16   6   2    23128.83    23497.22    484.27 o
  18   6   2     7958.17     8702.48    361.63 o
  20   6   2     7190.93     6910.04    344.82 o
  22   6   2      142.29     1172.92    744.72 o
  24   6   2     1470.12     1042.64   1009.79 o
 -25   7   2    14764.42    14485.85    604.48 o
 -23   7   2    29569.98    29947.94    871.33 o
 -21   7   2    64085.29    66308.30   1738.13 o
 -19   7   2     5054.01     4813.32    328.92 o
 -17   7   2    27377.52    26980.86    733.90 o
 -15   7   2   272349.78   278646.19   5358.76 o
 -13   7   2     5699.48     5985.50    242.15 o
 -11   7   2    12465.49    12350.97    385.01 o
  -9   7   2   106772.79   104812.67   1727.83 o
  -7   7   2    93658.52    94604.14   1403.24 o
  -5   7   2    98267.98    97726.64   1444.95 o
  -3   7   2    38689.45    38223.27    534.65 o
  -1   7   2    12945.31    12727.19    173.73 o
   1   7   2     3617.87     3688.79     89.89 o
   3   7   2        1.91      300.75     83.91 o
   5   7   2   192653.39   192154.17   3055.10 o
   7   7   2   111008.90   111230.56   1808.18 o
   9   7   2    18117.54    17855.28    471.51 o
  11   7   2    70951.54    72111.36   1222.57 o
  13   7   2    35603.15    34888.60    765.75 o
  15   7   2      621.57      804.95    132.39 o
  17   7   2      272.80      791.72    202.97 o
  19   7   2      821.49     3066.02   1223.39 o
  21   7   2      303.02      717.20    283.65 o
  23   7   2     7518.71     7100.98    407.47 o
 -24   8   2     2230.24     2361.63    395.03 o
 -22   8   2      256.70       25.23    317.56 o
 -20   8   2    14013.56    13992.93    540.74 o
 -18   8   2    62855.28    62491.30   1415.74 o
 -16   8   2    20577.69    21350.85    632.62 o
 -14   8   2      443.64      764.69    159.89 o
 -12   8   2    11728.73    11430.51    536.67 o
 -10   8   2    40115.92    40128.12    922.92 o
  -8   8   2     7404.55     8550.56    232.72 o
  -6   8   2      119.85      483.61     99.78 o
  -4   8   2    13323.98    13294.63    224.45 o
  -2   8   2     7144.84     7189.36    175.15 o
   0   8   2     7012.48     6982.21    159.92 o
   2   8   2       62.85      139.50    116.48 o
   4   8   2    15280.23    15535.74    294.34 o
   6   8   2    20913.67    20615.52    446.04 o
   8   8   2       67.10      662.40    215.10 o
  10   8   2    58778.73    58661.59   1050.60 o
  12   8   2    11163.26    11058.57    435.96 o
  14   8   2     1058.32     1570.11    242.10 o
  16   8   2    57889.50    56532.76   1181.79 o
  18   8   2     9179.09     8475.53    358.14 o
  20   8   2     5757.78     5845.74    494.40 o
  22   8   2    21830.41    18844.14   1358.20 o
 -21   9   2     1348.88     1804.06    389.90 o
 -19   9   2   196796.34   203216.70   4047.75 o
 -17   9   2     2490.69     2176.95    289.97 o
 -15   9   2    14351.25    14277.70    565.47 o
 -13   9   2      232.23       98.42    193.04 o
 -11   9   2    16337.75    17190.35    511.41 o
  -9   9   2    22157.63    21818.82    454.67 o
  -7   9   2      522.69      500.28     84.79 o
  -5   9   2   189595.19   192319.81   2803.19 o
  -3   9   2   114766.85   114460.55   1662.46 o
  -1   9   2    10030.28    10194.25    242.45 o
   1   9   2   136780.23   139743.81   2180.77 o
   3   9   2    71386.27    71576.30   1027.55 o
   5   9   2    32187.33    32324.42    542.70 o
   7   9   2    14002.14    14299.89    367.14 o
   9   9   2       66.11      838.54    346.39 o
  11   9   2    26338.42    25948.25    576.41 o
  13   9   2     4723.36     4505.66    435.79 o
  15   9   2    65717.27    66503.54   1366.20 o
  17   9   2    26282.86    25711.37    949.74 o
  19   9   2      541.14     1188.72    430.73 o
 -20  10   2     3825.78     3577.50    416.23 o
 -18  10   2    84291.33    86905.63   1911.40 o
 -16  10   2      986.89     1737.81    311.40 o
 -14  10   2     3568.80     3150.19    265.18 o
 -12  10   2       71.89      661.54    222.85 o
 -10  10   2      431.94      757.99    199.78 o
  -8  10   2    39350.41    39628.19    747.88 o
  -6  10   2     5881.47     5780.79    172.25 o
  -4  10   2     4824.27     4814.50    139.85 o
  -2  10   2     4961.12     4767.36    171.76 o
   0  10   2     6301.27     6082.74    192.69 o
   2  10   2      133.07      248.47    121.62 o
   4  10   2      170.84      462.64    117.62 o
   6  10   2     6564.19     6254.64    259.48 o
   8  10   2     1041.56     1385.58    194.64 o
  10  10   2    14995.74    15128.05    411.91 o
  12  10   2    12337.49    11425.19    433.85 o
  14  10   2     1467.05     2155.19    342.79 o
  16  10   2      642.23      845.42    304.57 o
  18  10   2      375.88     1496.52    470.16 o
 -17  11   2     3356.28     3525.42    404.38 o
 -15  11   2   114368.39   115868.14   2430.58 o
 -13  11   2    35202.38    35689.64    899.60 o
 -11  11   2     2768.71     2280.24    271.30 o
  -9  11   2   109595.40   110847.59   2271.94 o
  -7  11   2    50988.38    51404.51   1171.80 o
  -5  11   2     9839.73     9545.58    337.68 o
  -3  11   2     4988.03     5059.32    189.76 o
  -1  11   2     7658.91     7082.59    219.80 o
   1  11   2     3070.11     2772.86    169.59 o
   3  11   2     2137.78     2310.42    177.17 o
   5  11   2    54575.50    55532.36    964.65 o
   7  11   2    83154.88    84190.27   1519.48 o
   9  11   2     9538.74     9852.64    330.40 o
  11  11   2    21392.39    20939.80    612.80 o
  13  11   2    58016.70    58883.93   1332.37 o
  15  11   2       15.37      149.12    321.77 o
 -14  12   2    10602.35    10538.43    481.51 o
 -12  12   2    17307.54    17735.73    595.67 o
 -10  12   2    10727.48    10541.55    457.01 o
  -8  12   2      180.71      660.49    251.73 o
  -6  12   2     3995.92     4247.10    325.25 o
  -4  12   2     3347.47     3829.84    539.22 o
  -2  12   2    16333.93    16077.47    415.67 o
   0  12   2    12654.86    12466.53    363.32 o
   2  12   2      780.23      883.43    159.93 o
   4  12   2     1393.26     1370.59    189.56 o
   6  12   2     6411.50     6531.68    286.76 o
   8  12   2      340.20      693.93    221.01 o
  10  12   2      102.63      355.11    247.16 o
  12  12   2      929.02      904.95    277.79 o
  -9  13   2     5154.85     4989.96    367.24 o
  -7  13   2     4088.17     3226.03    357.04 o
  -5  13   2   147944.23   149512.47   3017.01 o
  -3  13   2    12251.69    11811.66    487.60 o
  -1  13   2     4759.04     5645.37    389.47 o
   1  13   2    45689.10    44834.50    882.90 o
   3  13   2    25697.35    25624.47    590.99 o
   5  13   2    23384.03    22446.95    549.00 o
   7  13   2     4063.90     4101.46    290.19 o
 -28   0   3     2296.87     2136.35    673.66 o
 -26   0   3    28884.07    28210.79   1368.86 o
 -24   0   3   287013.69   276310.56   9216.36 o
 -22   0   3    16500.33    16429.87    932.29 o
 -20   0   3    21963.10    21478.15   1029.08 o
 -18   0   3    52654.64    51488.08   1958.45 o
 -16   0   3   385380.63   397219.63  12848.35 o
 -14   0   3    89513.57    93991.58   2098.06 o
 -12   0   3    12297.64    12298.90    401.23 o
 -10   0   3    79535.78    80320.48   1480.57 o
  -8   0   3    71357.01    74036.98   1832.46 o
  -6   0   3    82245.79    70694.16   1167.14 o
  -4   0   3  1318722.88  1109161.63  34902.81 o
  -2   0   3      489.66      734.98     33.11 o
   0   0   3   105383.21   102740.96    881.21 o
   4   0   3   202496.78   187298.20   3606.39 o
   6   0   3    81862.06    81124.75   1436.12 o
   8   0   3   102225.70   101957.47   2001.06 o
  10   0   3    25751.03    25642.90    661.92 o
  12   0   3    91651.77    93555.59   2490.38 o
  14   0   3    65765.50    67324.86   3564.57 o
  16   0   3   223058.44   236361.45   7771.86 o
  18   0   3     2756.01     3313.14    399.30 o
  20   0   3    13590.09    11961.89    773.04 o
  22   0   3   315631.09   312500.09  10307.85 o
  24   0   3      110.41      -15.15    497.31 o
  26   0   3      916.22     1211.20    606.02 o
 -29   1   3     9840.30    10094.05    629.07 o
 -27   1   3    13763.42    12833.09    817.82 o
 -25   1   3    15967.37    15449.92    674.07 o
 -23   1   3      148.28      196.69    262.23 o
 -21   1   3     2355.00     2392.18    364.69 o
 -19   1   3    87986.19    88245.51   2216.88 o
 -17   1   3     7607.13     7401.94    217.34 o
 -15   1   3    35580.82    36792.03   1480.37 o
 -13   1   3    33571.74    34065.59    712.79 o
 -11   1   3     5727.47     5748.51    132.98 o
  -9   1   3   234771.98   228626.48   4669.44 o
  -7   1   3    34753.57    35486.66    430.61 o
  -5   1   3    88375.08    85348.61    763.23 o
  -3   1   3   108949.84   105153.87    740.94 o
  -1   1   3      218.34      470.92     23.54 o
   1   1   3   239762.97   234108.39   1632.40 o
   3   1   3    57212.18    54981.11    448.34 o
   5   1   3    46677.28    48077.86    438.27 o
   7   1   3   239211.23   238989.39   4355.77 o
   9   1   3    22867.93    22879.42    512.14 o
  11   1   3   111063.18   113304.41   1726.95 o
  13   1   3     2963.70     3200.48    227.99 o
  15   1   3     5479.96     5710.41    245.31 o
  17   1   3   103179.88   103298.64   2015.06 o
  19   1   3     1536.50     1674.10    147.15 o
  21   1   3    34190.65    34790.85   1074.69 o
  23   1   3      337.08      111.52    497.77 o
  25   1   3     6343.12     6338.32    489.69 o
  27   1   3    29686.01    29381.16   1048.59 o
 -28   2   3      834.39     2171.58    447.55 o
 -26   2   3     3684.02     3818.18    394.33 o
 -24   2   3    23146.49    22343.98    823.30 o
 -22   2   3    13249.96    12141.80    803.38 o
 -20   2   3   157721.05   160974.42   3874.77 o
 -18   2   3     5594.51     5728.65    431.04 o
 -16   2   3    61321.82    63180.82   1616.12 o
 -14   2   3    72395.26    72665.29   1836.16 o
 -12   2   3      569.47      856.88    115.66 o
 -10   2   3       80.01      548.29     80.78 o
  -8   2   3   114009.47   113249.54   1622.93 o
  -6   2   3     5846.69     5786.69     78.77 o
  -4   2   3    67895.05    66829.34    589.39 o
  -2   2   3    60539.51    59643.31    387.38 o
   0   2   3   128989.70   125263.48    799.95 o
   2   2   3     2917.37     2753.89     38.58 o
   4   2   3   128379.64   130436.79   1235.55 o
   6   2   3   125461.19   128511.46   1473.17 o
   8   2   3      147.38      371.38     85.75 o
  10   2   3    86045.55    85844.61   1395.58 o
  12   2   3   182398.89   183958.22   2919.63 o
  14   2   3    69121.27    69480.90   1389.51 o
  16   2   3    37821.84    36641.48    803.53 o
  18   2   3    48753.88    48725.45   1141.05 o
  20   2   3    16166.79    16811.81    955.02 o
  22   2   3      424.59      353.21    417.84 o
  24   2   3    24262.23    24044.59    896.90 o
  26   2   3     4702.36     4400.45    472.45 o
 -27   3   3    16122.25    16473.15    765.37 o
 -25   3   3     5714.90     5676.12    456.35 o
 -23   3   3    36751.41    37205.01   1171.03 o
 -21   3   3   157487.83   157814.63   3828.84 o
 -19   3   3   163361.20   165283.50   3962.65 o
 -17   3   3      236.49      439.13    311.37 o
 -15   3   3     6973.02     6859.58    333.26 o
 -13   3   3     6106.42     5811.27    180.05 o
 -11   3   3   603810.69   599305.13  14040.34 o
  -9   3   3   111908.45   110804.20   1949.71 o
  -7   3   3    66619.85    66925.17    823.19 o
  -5   3   3    36386.56    36832.22    405.47 o
  -3   3   3    27231.43    28565.63    249.88 o
  -1   3   3  1966780.50  1752573.00  50919.80 o
   1   3   3     8905.65     8883.70     89.31 o
   3   3   3     7013.23     7273.82     95.39 o
   5   3   3     8477.95     8913.59    139.04 o
   7   3   3     7679.20     7906.01    185.69 o
   9   3   3   388699.44   415237.41   8156.64 o
  11   3   3     4646.82     4401.16    113.83 o
  13   3   3    11329.06    11532.04    265.66 o
  15   3   3       21.78      223.20     75.58 o
  17   3   3     1817.73     2400.99    397.61 o
  19   3   3   140261.38   142275.72   2760.03 o
  21   3   3    13644.88    13519.53   1565.96 o
  23   3   3      127.07      989.98    354.83 o
  25   3   3    17155.34    16243.32    703.41 o
 -28   4   3     2314.00     2301.43    367.93 o
 -26   4   3    16698.17    16997.32   1303.38 o
 -24   4   3     9281.05     9199.23    548.36 o
 -22   4   3      370.09      611.72    230.28 o
 -20   4   3    27402.05    27373.72    892.27 o
 -18   4   3    43668.64    43213.95   1209.56 o
 -16   4   3     1840.66     1669.24    236.69 o
 -14   4   3    19148.66    19110.05    455.59 o
 -12   4   3    12736.40    13053.99    221.38 o
 -10   4   3   406046.59   407208.69   5609.93 o
  -8   4   3     2841.22     3019.27     78.08 o
  -6   4   3    81542.34    81494.22    919.19 o
  -4   4   3   151603.31   154508.27   1543.83 o
  -2   4   3    56499.62    55387.60    521.56 o
   0   4   3     3025.83     2944.71     67.88 o
   2   4   3   257753.73   258358.97   2653.02 o
   4   4   3    33344.89    33482.65    398.76 o
   6   4   3     8441.33     9320.03    212.05 o
   8   4   3   168645.30   173163.55   2317.63 o
  10   4   3    15580.69    15222.57    391.00 o
  12   4   3     2310.15     2565.73    172.24 o
  14   4   3    28764.72    28956.34    507.41 o
  16   4   3    54098.90    54517.84    950.64 o
  18   4   3     3209.73     3155.42    262.35 o
  20   4   3    32993.21    34445.27    958.22 o
  22   4   3    97644.80    99530.98   2568.67 o
  24   4   3    30127.00    30705.94    875.10 o
 -27   5   3    43023.98    43802.86   1156.62 o
 -25   5   3     1847.34     2448.62    555.62 o
 -23   5   3       34.81      570.31    235.76 o
 -21   5   3    16813.51    17105.20    816.12 o
 -19   5   3    95797.56    97749.10   1873.50 o
 -17   5   3    13051.57    12799.83    434.82 o
 -15   5   3      295.25      578.06     71.51 o
 -13   5   3   116947.87   117840.91   1544.92 o
 -11   5   3    28390.72    28037.05    434.25 o
  -9   5   3   146465.16   148142.25   1799.64 o
  -7   5   3    14954.38    14862.68    196.15 o
  -5   5   3    26350.92    27939.13    444.55 o
  -3   5   3    54924.85    55003.04    697.82 o
  -1   5   3    16090.84    16181.36    183.87 o
   1   5   3   192836.30   194890.03   2345.23 o
   3   5   3    37711.63    38730.86    475.39 o
   5   5   3     3966.87     4265.69    131.48 o
   7   5   3   248225.38   258034.27   3790.19 o
   9   5   3    55031.19    55248.58    876.94 o
  11   5   3   160434.89   166757.00   2800.78 o
  13   5   3    22293.91    22085.67    460.67 o
  15   5   3     7260.64     7798.02    282.60 o
  17   5   3    87625.04    90105.81   1650.54 o
  19   5   3    10222.52     9826.21    328.13 o
  21   5   3    37488.49    37420.30    804.08 o
  23   5   3      676.38      920.80    319.30 o
  25   5   3    30917.09    31180.11    931.89 o
 -26   6   3    99591.17   100773.98   3230.79 o
 -24   6   3    60258.09    60622.22   1436.47 o
 -22   6   3     1018.27     1267.29    562.77 o
 -20   6   3    18794.83    19392.24    618.74 o
 -18   6   3      561.07      961.30    236.56 o
 -16   6   3    77224.48    77316.59   1376.15 o
 -14   6   3   313705.78   324723.91   6180.50 o
 -12   6   3     2856.88     3009.11    121.95 o
 -10   6   3    28591.15    28564.15    672.72 o
  -8   6   3   183421.31   184971.38   2606.30 o
  -6   6   3   161942.34   167453.64   2692.44 o
  -4   6   3   121763.08   123357.58   1634.16 o
  -2   6   3    11585.01    11556.94    171.24 o
   0   6   3     7634.12     7662.70    111.85 o
   2   6   3    99747.47   101851.63   1099.35 o
   4   6   3    57696.14    59330.32    773.27 o
   6   6   3   326762.97   338095.25   5314.43 o
   8   6   3      369.38      580.95     80.73 o
  10   6   3    17851.39    18144.23    345.55 o
  12   6   3   305256.53   314099.75   4533.23 o
  14   6   3    26259.94    26386.26    471.84 o
  16   6   3     9948.19    10081.59    290.39 o
  18   6   3    52030.00    51508.50   1027.63 o
  20   6   3      433.79     1155.93    365.88 o
  22   6   3    50344.52    49880.60   1479.76 o
  24   6   3     2848.83     2699.20    479.15 o
 -25   7   3    34283.66    35268.13    993.61 o
 -23   7   3     4891.00     4996.94    369.82 o
 -21   7   3    12285.06    11999.70    500.66 o
 -19   7   3    18261.30    18645.23    604.31 o
 -17   7   3     1693.24     1698.49    169.94 o
 -15   7   3   106206.96   106771.05   2185.96 o
 -13   7   3    14107.32    14662.11    747.50 o
 -11   7   3     9045.71     8810.14    312.06 o
  -9   7   3   108088.42   109481.74   1811.57 o
  -7   7   3   220112.02   227229.64   3635.86 o
  -5   7   3    48371.91    50714.32    755.71 o
  -3   7   3    84078.36    84252.30   1071.75 o
  -1   7   3    91187.77    92333.98    986.88 o
   1   7   3    65561.28    65694.30    827.74 o
   3   7   3     5583.40     6035.40    130.75 o
   5   7   3   180131.70   182010.05   2546.71 o
   7   7   3    30749.01    30442.15    564.77 o
   9   7   3     3064.06     3085.60    154.33 o
  11   7   3    12290.07    13095.39    677.74 o
  13   7   3    96356.77    96512.66   1575.20 o
  15   7   3      262.83      738.68    156.08 o
  17   7   3    57285.77    57567.23   1219.89 o
  19   7   3    59731.37    60749.83   1119.32 o
  21   7   3    22847.36    23334.94    634.89 o
  23   7   3     1016.50     1264.60    320.28 o
 -24   8   3     1682.43     1863.25    488.98 o
 -22   8   3     5253.86     4710.83    406.32 o
 -20   8   3      159.27      457.43    284.14 o
 -18   8   3      264.38      688.73    289.37 o
 -16   8   3      356.37      611.68    199.35 o
 -14   8   3     1229.99     1620.82    218.47 o
 -12   8   3     5347.33     6054.51    289.75 o
 -10   8   3    18645.19    18988.32    410.15 o
  -8   8   3      373.69      424.39    104.43 o
  -6   8   3    25191.80    24870.26    503.63 o
  -4   8   3    15671.13    15173.97    260.30 o
  -2   8   3     1408.80     1681.09     93.57 o
   0   8   3    13409.59    13326.25    223.71 o
   2   8   3    36466.90    36153.82    491.40 o
   4   8   3    29284.17    29193.53    462.15 o
   6   8   3     6793.71     6731.22    162.30 o
   8   8   3     3915.79     4110.24    158.96 o
  10   8   3    12076.34    12077.19    293.11 o
  12   8   3     2670.17     2842.86    225.11 o
  14   8   3    36829.26    36149.07    672.61 o
  16   8   3      153.28      410.23    311.49 o
  18   8   3     1185.25      788.90    246.98 o
  20   8   3    41442.96    41419.32    837.87 o
 -21   9   3    17870.71    18321.84    742.93 o
 -19   9   3    29433.85    28687.82    963.47 o
 -17   9   3    41820.65    43444.16   1072.50 o
 -15   9   3    19980.93    19775.20    620.70 o
 -13   9   3    77408.09    79009.62   1670.53 o
 -11   9   3   457141.72   478985.16   9042.53 o
  -9   9   3    42922.38    41676.79    776.00 o
  -7   9   3    22852.95    22180.22    469.34 o
  -5   9   3      143.78      528.64    100.74 o
  -3   9   3     1859.32     2230.20    137.69 o
  -1   9   3   200463.58   208534.58   3602.56 o
   1   9   3      386.35      548.72    100.52 o
   3   9   3    35912.37    35952.86    645.84 o
   5   9   3    27318.32    27133.12    445.75 o
   7   9   3    13403.88    12942.71    296.25 o
   9   9   3   397909.56   411391.25   5928.65 o
  11   9   3    20783.43    20031.66    578.01 o
  13   9   3    19373.40    19211.34    575.70 o
  15   9   3    24216.55    24817.17    636.42 o
  17   9   3      565.87      731.35    369.06 o
  19   9   3     3144.16     3109.22    799.34 o
 -20  10   3   114755.13   117074.17   2488.89 o
 -18  10   3    26453.40    26324.06    910.09 o
 -16  10   3     2079.41     1889.49    307.12 o
 -14  10   3     3682.87     3731.98    340.86 o
 -12  10   3    26405.24    25087.94    690.36 o
 -10  10   3   141828.16   143854.39   2875.77 o
  -8  10   3    48400.16    48402.03    901.65 o
  -6  10   3     6043.42     5605.82    172.93 o
  -4  10   3     9764.25     9143.41    253.48 o
  -2  10   3    89011.06    88487.18   1326.37 o
   0  10   3    83144.20    83507.64   1214.29 o
   2  10   3    43519.50    44661.92    699.27 o
   4  10   3    11879.97    11488.88    295.13 o
   6  10   3    27885.40    28653.74    565.48 o
   8  10   3    77781.44    77797.30   1304.00 o
  10  10   3     5887.28     5686.81    215.68 o
  12  10   3    48087.66    47556.98    904.05 o
  14  10   3     8272.05     8103.64    325.52 o
  16  10   3    10886.16    10160.84    455.90 o
  18  10   3    41321.35    41531.37   1078.11 o
 -17  11   3    31915.81    30760.47    880.97 o
 -15  11   3      680.03     1212.29    313.53 o
 -13  11   3     1918.05     1821.57    301.76 o
 -11  11   3     7196.81     7800.44    717.81 o
  -9  11   3    69448.70    70114.53   1527.46 o
  -7  11   3    24698.00    24018.92    444.84 o
  -5  11   3    10969.91    10971.25    313.28 o
  -3  11   3   110437.48   111170.33   1890.40 o
  -1  11   3    62557.26    62174.41   1001.00 o
   1  11   3    75217.74    75932.10   1199.92 o
   3  11   3    39462.02    40034.51    702.20 o
   5  11   3    11671.25    11633.89    314.02 o
   7  11   3    31721.36    31359.75    615.24 o
   9  11   3     9773.75     9667.64    315.27 o
  11  11   3    44096.12    43614.66    822.18 o
  13  11   3     2867.77     2444.03    293.95 o
  15  11   3    26264.27    25742.88   1055.45 o
 -14  12   3    66797.36    66822.40   1521.60 o
 -12  12   3       49.77      712.81    399.07 o
 -10  12   3     7086.57     6507.12    359.62 o
  -8  12   3    25232.62    24909.92    707.95 o
  -6  12   3    32105.36    31668.44    822.95 o
  -4  12   3    50085.83    49686.28    943.26 o
  -2  12   3        8.10      294.22    188.51 o
   0  12   3     2523.03     2898.26    283.09 o
   2  12   3    35282.25    35129.27    727.26 o
   4  12   3    12966.39    12005.61    326.03 o
   6  12   3    52893.06    53389.41    914.20 o
   8  12   3      161.80      774.36    215.31 o
  10  12   3    10316.96     9632.93    330.79 o
  12  12   3    57550.03    57123.75   1176.39 o
  -9  13   3    11859.77    11352.65    505.88 o
  -7  13   3     9519.78     9351.31    450.17 o
  -5  13   3   124919.45   126657.57   3004.45 o
  -3  13   3     2972.34     3384.51    575.59 o
  -1  13   3     2256.52     2323.93    255.32 o
   1  13   3     7952.65     6919.42    349.39 o
   3  13   3   134601.33   134889.39   2300.21 o
   5  13   3    22916.91    22702.54    571.70 o
   7  13   3    25633.47    24876.22    698.31 o
 -28   0   4    73121.74    74608.28   2923.91 o
 -26   0   4     4423.18     4570.88    628.66 o
 -24   0   4    25960.86    24599.56   1221.23 o
 -22   0   4    86669.34    87072.15   3176.62 o
 -20   0   4    21337.53    21119.58   1010.91 o
 -18   0   4    15253.87    16383.00    845.45 o
 -16   0   4   163125.38   164667.13   3632.39 o
 -14   0   4     6612.99     6657.68    224.65 o
 -12   0   4    20110.26    19946.42    414.93 o
 -10   0   4     8957.99     9553.95    462.52 o
  -8   0   4   770404.88   706434.19  25145.36 o
  -6   0   4    28309.15    26886.87    478.94 o
  -4   0   4    73869.59    72932.88    689.63 o
  -2   0   4   168369.44   166258.20   1523.02 o
   0   0   4     2555.32     3137.96     91.06 o
   2   0   4    92329.38    83242.16    842.08 o
   4   0   4   406529.75   399040.22   5014.60 o
   6   0   4     4275.10     4436.00    143.32 o
   8   0   4   122142.01   122657.77   2240.14 o
  10   0   4   103496.39   105809.56   1953.03 o
  12   0   4   353830.66   371189.28   9669.45 o
  14   0   4    10726.81    10454.14    377.99 o
  16   0   4       23.15      158.73    117.03 o
  18   0   4     5689.83     6175.72    529.61 o
  20   0   4     4581.38     4683.81    543.65 o
  22   0   4    73013.73    70563.34   2658.44 o
  24   0   4    12074.88    11821.42    887.89 o
  26   0   4        0.99      349.20    512.44 o
 -29   1   4     3178.98     2808.28    452.31 o
 -27   1   4     4626.03     5486.54    476.19 o
 -25   1   4    16141.29    17212.63    729.86 o
 -23   1   4    25999.21    26759.00    916.32 o
 -21   1   4     2994.82     2498.22    298.92 o
 -19   1   4      888.39     1371.81    239.90 o
 -17   1   4      743.88      848.33    108.95 o
 -15   1   4    72711.30    72130.70   1195.75 o
 -13   1   4    32384.68    32261.15    493.32 o
 -11   1   4     4516.11     4865.01    141.08 o
  -9   1   4    48171.81    47255.04    696.72 o
  -7   1   4    68491.98    67637.16    984.55 o
  -5   1   4    21784.54    22895.76    201.91 o
  -3   1   4     9799.52     9780.47     76.04 o
  -1   1   4     1093.93     1163.27     37.81 o
   1   1   4    80287.30    79960.93    566.46 o
   3   1   4   146748.48   144823.23   1093.76 o
   5   1   4      424.19      811.14     46.36 o
   7   1   4     3757.79     4044.84     85.40 o
   9   1   4      526.67      606.56     95.92 o
  11   1   4    75914.12    76288.70   1124.57 o
  13   1   4    73332.46    74687.34   1475.68 o
  15   1   4    17988.59    18046.17    454.48 o
  17   1   4      235.05      610.54    120.67 o
  19   1   4     3035.10     3010.87    196.72 o
  21   1   4    10442.14    10542.24    739.85 o
  23   1   4    25175.04    24326.94    853.23 o
  25   1   4     7373.57     6457.72    478.18 o
 -28   2   4    42941.68    43647.70   1136.09 o
 -26   2   4    14214.66    12894.58    672.15 o
 -24   2   4     8594.91     8174.24    523.10 o
 -22   2   4     9607.93    10344.62   1458.01 o
 -20   2   4   118710.54   120709.15   2299.74 o
 -18   2   4     8637.92     9272.67    422.06 o
 -16   2   4    92882.28    93454.37   2297.20 o
 -14   2   4   192336.05   197380.44   4588.00 o
 -12   2   4   172381.97   167385.80   3601.43 o
 -10   2   4   177944.80   175989.86   4324.98 o
  -8   2   4   185040.17   180808.88   2402.99 o
  -6   2   4     1118.79     1618.42     79.67 o
  -4   2   4    30015.45    31030.67    262.48 o
  -2   2   4     4266.45     4408.12     77.25 o
   0   2   4    84817.42    85453.20    610.62 o
   2   2   4    10060.38    10687.40     99.49 o
   4   2   4   258861.80   260748.22   2741.73 o
   6   2   4      991.68     1246.26     63.37 o
   8   2   4   101993.80   101908.45   1367.03 o
  10   2   4   115616.51   117398.70   1574.31 o
  12   2   4    65634.09    65414.98   1096.17 o
  14   2   4       67.89      401.52     99.80 o
  16   2   4    12614.49    12459.71    361.74 o
  18   2   4    69662.67    69918.68   1431.98 o
  20   2   4      729.25     1349.94    401.70 o
  22   2   4     1988.56     1991.33    414.28 o
  24   2   4    92568.23    89805.92   2348.75 o
  26   2   4    23040.28    21745.89    750.58 o
 -27   3   4      516.37      859.24    321.96 o
 -25   3   4    81463.91    84455.66   1854.35 o
 -23   3   4      138.82       13.77    257.01 o
 -21   3   4    68113.36    69042.96   1838.53 o
 -19   3   4    45076.99    44344.20   1255.34 o
 -17   3   4      184.30      707.39    198.15 o
 -15   3   4    25292.98    24579.74    488.23 o
 -13   3   4    95523.03    95128.05   1611.37 o
 -11   3   4   450651.13   439553.06  11100.96 o
  -9   3   4     1099.53     1160.23     61.11 o
  -7   3   4     4022.57     3994.57     81.65 o
  -5   3   4   178969.52   179297.11   2494.37 o
  -3   3   4   623948.56   619514.75  15715.05 o
  -1   3   4   298828.59   293962.28   2674.15 o
   1   3   4    36888.99    36741.89    324.13 o
   3   3   4      704.43      812.91     37.11 o
   5   3   4    67012.49    67774.33    776.78 o
   7   3   4  1142702.63  1258403.63  27168.41 o
   9   3   4   123858.81   126416.53   1691.46 o
  11   3   4    12875.42    13268.66    232.31 o
  13   3   4    16666.97    16325.33    279.27 o
  15   3   4   202954.05   204508.66   2718.58 o
  17   3   4   247157.77   250856.09   6222.80 o
  19   3   4    17268.79    17046.30    384.19 o
  21   3   4       33.53      635.52    231.39 o
  23   3   4    10329.11     9691.60    478.63 o
  25   3   4    52967.30    53726.88   1351.65 o
 -28   4   4     9925.35    11136.35    568.46 o
 -26   4   4    20494.00    19753.28    691.64 o
 -24   4   4    66987.41    69408.84   1574.09 o
 -22   4   4    63329.39    65591.81   1579.98 o
 -20   4   4    32253.77    32453.26    830.31 o
 -18   4   4    43236.65    43744.36   1017.21 o
 -16   4   4     1038.97     1127.54    149.29 o
 -14   4   4     4859.81     5040.03    147.62 o
 -12   4   4     8720.29     8941.55    188.35 o
 -10   4   4    48813.76    47844.98    657.03 o
  -8   4   4    12107.15    12285.13    199.27 o
  -6   4   4    92299.16    92946.14   1053.18 o
  -4   4   4    40575.63    42102.99    529.30 o
  -2   4   4   457988.81   452610.84   8643.93 o
   0   4   4   104862.99   105171.38    997.60 o
   2   4   4    86299.31    87251.84    866.42 o
   4   4   4     2712.67     3019.92     98.58 o
   6   4   4    41399.96    46944.47   1536.46 o
   8   4   4      207.45      466.39     66.49 o
  10   4   4      293.14      541.46    169.95 o
  12   4   4        7.91      255.24     98.34 o
  14   4   4    86150.80    87134.31   1354.77 o
  16   4   4    80264.77    80534.26   1266.39 o
  18   4   4    16630.17    16834.75    438.10 o
  20   4   4    31987.62    32039.10    956.11 o
  22   4   4    15089.19    14394.59    544.17 o
  24   4   4      654.86     1312.76    903.91 o
 -27   5   4     4657.38     4486.86    428.37 o
 -25   5   4      951.13     1353.48    372.19 o
 -23   5   4    36584.02    36474.16    965.52 o
 -21   5   4    10682.76    10412.98    315.09 o
 -19   5   4    22089.23    21829.41    477.03 o
 -17   5   4    12878.86    12931.80    265.80 o
 -15   5   4    61604.47    60294.86    925.09 o
 -13   5   4    55772.70    54842.12    843.20 o
 -11   5   4    30242.63    30143.78    479.50 o
  -9   5   4    40295.89    39595.61    543.40 o
  -7   5   4     6801.40     7048.54    122.80 o
  -5   5   4    18072.70    18180.04    279.77 o
  -3   5   4       71.97      518.35    134.54 o
  -1   5   4     1068.51     1263.63     55.85 o
   1   5   4     3037.25     3293.30     97.11 o
   3   5   4    29582.84    29266.80    334.67 o
   5   5   4     6729.73     6801.95    130.11 o
   7   5   4    20539.61    21056.75    378.40 o
   9   5   4    13904.06    14364.66    261.15 o
  11   5   4    58649.64    59411.58    930.11 o
  13   5   4    10674.08    10827.82    233.10 o
  15   5   4    48675.53    48486.52    730.26 o
  17   5   4     8047.19     8282.18    227.15 o
  19   5   4       83.94      155.35    167.71 o
  21   5   4     4878.74     5123.36    281.84 o
  23   5   4    17415.00    17457.34    618.42 o
 -26   6   4    11337.27    11490.50    558.17 o
 -24   6   4     1000.87     1165.83    299.64 o
 -22   6   4      149.15      915.44    398.89 o
 -20   6   4    34455.50    35073.38   1144.89 o
 -18   6   4   144567.61   145831.98   2479.91 o
 -16   6   4    20183.66    20189.33    460.57 o
 -14   6   4    27686.74    28000.67    463.46 o
 -12   6   4    47246.46    46422.51    708.19 o
 -10   6   4    17297.62    16936.46    264.14 o
  -8   6   4    77284.95    80129.70   1053.42 o
  -6   6   4   159756.19   164657.47   2311.98 o
  -4   6   4     4484.47     4532.14    122.21 o
  -2   6   4    23569.86    23789.46    286.84 o
   0   6   4     6111.87     6187.51    143.69 o
   2   6   4   298295.03   305575.09   3619.51 o
   4   6   4     8366.53     8648.14    202.47 o
   6   6   4    14741.31    14858.67    246.46 o
   8   6   4     4882.78     4606.48    144.44 o
  10   6   4     2037.52     2220.60    105.54 o
  12   6   4    86603.63    89429.63   1360.68 o
  14   6   4    39675.55    40245.98    675.70 o
  16   6   4     2338.00     2731.98    157.06 o
  18   6   4    35035.66    36219.78    673.06 o
  20   6   4    54370.24    54251.36    946.59 o
  22   6   4    89922.24    89661.94   1861.90 o
 -25   7   4    96465.63   103285.30   2258.49 o
 -23   7   4     7695.59     7641.31    466.14 o
 -21   7   4     3212.27     3188.82    348.99 o
 -19   7   4    25577.93    25550.56    728.88 o
 -17   7   4    38320.14    38991.03    668.09 o
 -15   7   4    11450.94    11537.93    301.00 o
 -13   7   4      203.04      221.47    190.14 o
 -11   7   4    26662.39    26006.11    518.81 o
  -9   7   4     2540.76     2713.74    144.84 o
  -7   7   4    79723.69    79852.12   1349.68 o
  -5   7   4   178005.48   176810.31   2855.35 o
  -3   7   4    23736.06    23780.13    381.00 o
  -1   7   4    11084.62    11298.31    177.50 o
   1   7   4   285620.66   292973.66   3240.58 o
   3   7   4   140079.84   141067.66   1578.21 o
   5   7   4    13679.73    13520.11    213.83 o
   7   7   4    20103.54    19413.22    351.76 o
   9   7   4    16686.14    16494.21    359.68 o
  11   7   4    16347.57    16177.42    296.62 o
  13   7   4   140926.27   145662.91   2163.59 o
  15   7   4     4914.92     4570.44    215.99 o
  17   7   4    11674.82    11414.29    349.99 o
  19   7   4     7000.86     6519.90    326.44 o
  21   7   4    96597.24    96251.24   1679.48 o
 -24   8   4    55072.87    57210.91   1402.99 o
 -22   8   4     1994.93     2176.80    373.74 o
 -20   8   4    76974.31    78457.63   1735.76 o
 -18   8   4    28928.89    29355.53    654.55 o
 -16   8   4    11826.15    11720.60    462.88 o
 -14   8   4    40997.21    41821.31    994.72 o
 -12   8   4      748.01      701.39    178.04 o
 -10   8   4   102035.04   104927.34   1759.38 o
  -8   8   4      827.69      979.42    115.23 o
  -6   8   4    36107.94    36473.93    690.95 o
  -4   8   4    69263.40    69161.38   1049.80 o
  -2   8   4    19492.55    19390.06    302.70 o
   0   8   4    96267.09    97308.54   1139.89 o
   2   8   4    17079.84    16916.75    227.12 o
   4   8   4     8182.94     8290.64    229.55 o
   6   8   4     6018.97     5724.88    153.54 o
   8   8   4    13983.04    13484.24    278.66 o
  10   8   4    12545.75    12330.26    313.89 o
  12   8   4      722.36     1251.05    223.92 o
  14   8   4    60878.75    61160.34   1061.64 o
  16   8   4     1178.25     1261.02    218.88 o
  18   8   4     6921.54     6465.46    308.80 o
  20   8   4    13790.29    13828.29    425.86 o
 -21   9   4   114616.68   117863.72   3171.75 o
 -19   9   4     1669.46     1633.06    436.03 o
 -17   9   4    15846.12    15517.48    456.70 o
 -15   9   4    98051.80   100755.53   2114.43 o
 -13   9   4    10199.21    10710.69    496.63 o
 -11   9   4    39818.83    39869.46    760.00 o
  -9   9   4    46367.65    45918.67    850.65 o
  -7   9   4      895.59     1340.61    145.23 o
  -5   9   4     1752.36     2031.66    141.06 o
  -3   9   4   314821.53   317702.47   4479.53 o
  -1   9   4   193817.56   196060.97   2451.16 o
   1   9   4    33777.41    33713.39    441.49 o
   3   9   4      167.48      421.31     63.28 o
   5   9   4   134389.02   136088.00   1889.56 o
   7   9   4   191610.78   194590.22   2665.06 o
   9   9   4    12826.62    12283.01    272.86 o
  11   9   4    18338.93    17480.97    426.57 o
  13   9   4      135.81      330.60    224.22 o
  15   9   4    15619.43    15917.02    484.23 o
  17   9   4   262383.97   272838.94   6450.11 o
  19   9   4    10273.93    10349.76    572.26 o
 -20  10   4     6854.68     6609.51    467.09 o
 -18  10   4     1307.33     2000.14    403.18 o
 -16  10   4     2535.10     2499.52    304.50 o
 -14  10   4     4189.52     3958.02    319.51 o
 -12  10   4   100023.25    99336.23   2067.79 o
 -10  10   4     3915.05     3591.67    194.47 o
  -8  10   4     1003.25     1280.31    232.16 o
  -6  10   4      738.78      990.54    136.42 o
  -4  10   4     3250.77     3032.12    156.91 o
  -2  10   4   132579.59   130308.14   1927.97 o
   0  10   4     2666.01     2463.26    132.37 o
   2  10   4      796.23     1002.71    126.10 o
   4  10   4     3898.93     4402.49    185.88 o
   6  10   4    55378.89    55569.03    973.01 o
   8  10   4    76840.87    75443.84   1275.81 o
  10  10   4     3066.80     3270.25    196.64 o
  12  10   4     3085.53     2973.31    214.13 o
  14  10   4      158.55      447.99    244.59 o
  16  10   4    80720.72    79780.16   1658.27 o
 -17  11   4      733.64      598.16    303.52 o
 -15  11   4    16019.59    16415.77    604.27 o
 -13  11   4     5243.31     5137.40    376.72 o
 -11  11   4    12364.19    12504.42    491.69 o
  -9  11   4    22306.85    21695.77    514.25 o
  -7  11   4     2952.21     2786.94    167.52 o
  -5  11   4    23848.54    23730.52    528.87 o
  -3  11   4    17360.50    16973.86    430.79 o
  -1  11   4    17449.44    16813.74    350.49 o
   1  11   4    33105.62    32987.98    690.21 o
   3  11   4      132.89      248.93    149.99 o
   5  11   4    41934.06    41989.27    692.95 o
   7  11   4    20200.32    20525.42    413.71 o
   9  11   4      275.51      220.77    265.64 o
  11  11   4    21474.40    21163.74    499.89 o
  13  11   4    10683.78    11010.40    335.74 o
 -14  12   4    11996.77    11979.12    473.63 o
 -12  12   4     2002.39     1598.63    310.36 o
 -10  12   4    12577.98    12830.38    508.75 o
  -8  12   4    35805.89    35567.05    907.16 o
  -6  12   4    21964.59    20944.92    635.49 o
  -4  12   4    10705.59    10385.67    334.40 o
  -2  12   4     3425.75     3318.33    312.98 o
   0  12   4      377.75      493.91    213.80 o
   2  12   4    64902.22    64028.89   1190.34 o
   4  12   4     5084.12     4669.64    315.26 o
   6  12   4    11140.62    10771.07    326.38 o
   8  12   4     2004.66     2169.24    225.11 o
  10  12   4     1004.67     1240.22    258.18 o
  -7  13   4    86546.85    86789.10   1872.43 o
  -5  13   4     2822.18     3239.44    382.01 o
  -3  13   4     5130.38     5335.32    544.76 o
  -1  13   4    15533.92    14425.38    428.70 o
   1  13   4    19099.38    18572.29    497.04 o
   3  13   4   111833.45   110602.69   1925.84 o
   5  13   4    38007.77    35650.13    771.94 o
 -28   0   5     5906.03     5375.10    522.20 o
 -26   0   5     1437.13     1774.36    348.02 o
 -24   0   5    20050.91    20030.27    770.07 o
 -22   0   5     2573.68     3192.19    478.41 o
 -20   0   5     2984.22     2872.97    273.93 o
 -18   0   5    50047.21    48641.80   2034.45 o
 -16   0   5   185099.27   179455.56   9296.02 o
 -14   0   5   204026.45   201375.72   5119.59 o
 -12   0   5    32163.23    31329.65    725.37 o
 -10   0   5    81360.31    80823.27   1553.44 o
  -8   0   5   328684.63   313419.22   7930.32 o
  -6   0   5      473.57     1147.60    144.67 o
  -4   0   5     4781.08     5157.71     76.75 o
  -2   0   5      188.68      251.05     52.80 o
   0   0   5   322838.66   313954.72   3833.55 o
   2   0   5   282169.78   278776.91   3158.91 o
   4   0   5   307096.41   305502.34   3155.37 o
   6   0   5   188044.30   190913.22   2295.18 o
   8   0   5    59212.04    59669.92    913.53 o
  10   0   5      250.70      822.29    131.53 o
  12   0   5   361740.94   372323.47   9162.67 o
  14   0   5    34728.55    34871.10   1074.08 o
  16   0   5    11492.97    10827.92    394.11 o
  18   0   5    60032.30    59834.59   2220.65 o
  20   0   5   155180.38   160583.23   5464.87 o
  22   0   5     4496.47     3961.67    730.65 o
  24   0   5    56755.45    55664.34   2211.46 o
 -29   1   5    94887.55    99107.82   2696.10 o
 -27   1   5     2222.15     2510.47    297.23 o
 -25   1   5    13442.65    12781.94    434.36 o
 -23   1   5    14202.65    14273.40    512.13 o
 -21   1   5      109.43      765.94    420.83 o
 -19   1   5   102481.22   101816.91   2492.93 o
 -17   1   5     3653.64     3878.58    167.32 o
 -15   1   5    14636.07    15119.33    413.46 o
 -13   1   5    30800.17    30659.29    460.74 o
 -11   1   5       77.16      468.19     73.25 o
  -9   1   5    75921.96    74681.31    920.51 o
  -7   1   5       67.91      170.48     53.35 o
  -5   1   5      971.08      998.43     37.51 o
  -3   1   5   164351.95   161660.58   1159.38 o
  -1   1   5    61766.80    62323.26    463.41 o
   1   1   5     2255.70     2659.08     78.86 o
   3   1   5    17479.52    17349.56    148.79 o
   5   1   5      798.99     1155.25     48.56 o
   7   1   5    60014.30    60473.64    650.03 o
   9   1   5    56169.72    55922.69    725.78 o
  11   1   5     2544.96     2714.64     96.03 o
  13   1   5    14780.91    14623.81    300.83 o
  15   1   5     2257.35     2348.93    180.49 o
  17   1   5    30382.04    31380.67    721.13 o
  19   1   5    48962.67    49770.93   1067.05 o
  21   1   5    10512.47     9494.44    592.74 o
  23   1   5    34393.57    35181.36   1105.69 o
  25   1   5     4180.36     3801.40    424.28 o
 -28   2   5    24579.82    25473.89    860.55 o
 -26   2   5    84489.28    85773.86   1626.18 o
 -24   2   5     8706.08     8840.34    423.36 o
 -22   2   5     2539.70     2741.53    301.97 o
 -20   2   5    77552.65    77229.30   1348.89 o
 -18   2   5    39248.28    37780.93    980.60 o
 -16   2   5     3959.76     4415.32    245.92 o
 -14   2   5     2620.11     2522.08    100.86 o
 -12   2   5    50647.14    49417.32    963.24 o
 -10   2   5    11127.81    10954.09    203.59 o
  -8   2   5    88589.63    87340.84    923.94 o
  -6   2   5   364201.72   355639.22   4018.76 o
  -4   2   5   349694.53   342101.53   3716.98 o
  -2   2   5     2090.07     1838.31     45.04 o
   0   2   5   212542.58   211437.98   1754.17 o
   2   2   5   234655.11   232553.27   1739.09 o
   4   2   5     1231.51     1787.07     74.43 o
   6   2   5    27875.46    28032.61    296.10 o
   8   2   5       20.17      675.18    104.04 o
  10   2   5    10574.58    10815.32    205.34 o
  12   2   5    22080.13    21854.81    356.78 o
  14   2   5    15983.09    15798.34    289.18 o
  16   2   5   221426.77   225933.63   3354.20 o
  18   2   5      205.81      366.71    134.22 o
  20   2   5    34614.46    34781.57    736.30 o
  22   2   5    78069.38    79378.62   1810.02 o
  24   2   5    21057.85    20275.79   1036.55 o
 -27   3   5    14867.25    15957.61    812.66 o
 -25   3   5    41103.62    42346.24   1401.10 o
 -23   3   5    18911.99    18558.06    503.21 o
 -21   3   5     1510.82     1731.45    164.53 o
 -19   3   5    21806.29    21718.71    906.20 o
 -17   3   5    23287.73    22007.13    490.56 o
 -15   3   5    10449.97    10674.83    233.79 o
 -13   3   5   113960.84   109301.35   1454.77 o
 -11   3   5    22338.14    21435.37    332.53 o
  -9   3   5     5340.63     5678.50    116.35 o
  -7   3   5    18493.05    18058.14    255.18 o
  -5   3   5      816.90     1210.47     59.84 o
  -3   3   5     6969.41     7573.95    105.65 o
  -1   3   5      702.65      899.01     33.22 o
   1   3   5    81973.45    81755.19    656.78 o
   3   3   5     2969.52     3079.78     59.66 o
   5   3   5   107688.52   108620.02   1011.81 o
   7   3   5    57156.04    57019.82    838.05 o
   9   3   5     9093.45     8841.80    156.62 o
  11   3   5    11264.94    11401.96    201.88 o
  13   3   5     7520.15     7357.95    167.98 o
  15   3   5   233335.53   236743.64   3140.74 o
  17   3   5     5510.47     5598.89    184.62 o
  19   3   5    13945.26    13531.13    312.13 o
  21   3   5     3769.90     3682.07    391.33 o
  23   3   5    24747.16    23281.68    737.44 o
 -28   4   5    13600.02    13801.09    619.37 o
 -26   4   5       18.33      263.87    283.29 o
 -24   4   5      433.77      114.15    325.74 o
 -22   4   5    30132.31    30420.37    700.46 o
 -20   4   5     5910.98     6295.13    203.29 o
 -18   4   5    74747.73    73213.12   1132.75 o
 -16   4   5   173729.30   170515.19   2246.59 o
 -14   4   5    79576.37    78157.97   1165.69 o
 -12   4   5     3380.58     3321.48    122.16 o
 -10   4   5    89772.37    90108.09   1091.43 o
  -8   4   5   135374.45   136225.95   1518.67 o
  -6   4   5    11592.26    11996.11    241.07 o
  -4   4   5    27479.96    26693.91    313.89 o
  -2   4   5     6315.26     6697.28    100.10 o
   0   4   5    11667.72    11820.16    188.99 o
   2   4   5    59274.90    59711.43    595.26 o
   4   4   5   125086.82   125158.63   1357.37 o
   6   4   5   381613.13   389840.94   4048.56 o
   8   4   5     2647.82     2827.89    113.42 o
  10   4   5   100564.41   103615.44   1321.17 o
  12   4   5   132897.63   134794.27   1895.89 o
  14   4   5    12732.66    13083.34    271.38 o
  16   4   5    27530.39    26954.44    459.80 o
  18   4   5     1269.22     1372.03    174.80 o
  20   4   5      992.65     1537.10    200.86 o
  22   4   5     4111.99     4176.51    309.11 o
  24   4   5    14068.62    14210.98    505.15 o
 -27   5   5       70.44      201.18    382.10 o
 -25   5   5    10555.35    10810.25    524.53 o
 -23   5   5    49841.94    52626.59   1263.57 o
 -21   5   5       49.68      292.50    157.50 o
 -19   5   5    39507.74    39958.84    766.76 o
 -17   5   5    27267.64    27521.54    653.98 o
 -15   5   5    32066.10    31190.33    529.01 o
 -13   5   5     2015.51     1994.20     91.42 o
 -11   5   5     2355.10     2518.15     89.40 o
  -9   5   5   136467.63   137200.34   1750.23 o
  -7   5   5     4384.97     4631.85    111.80 o
  -5   5   5      284.35      637.05     50.71 o
  -3   5   5   200146.58   198469.89   2227.58 o
  -1   5   5    59775.44    59628.63    621.06 o
   1   5   5     1042.17     1180.15     52.36 o
   3   5   5    75361.72    75224.33    745.95 o
   5   5   5     6276.34     6697.98    122.22 o
   7   5   5     7412.32     7014.56    146.46 o
   9   5   5     3489.06     3698.78    142.27 o
  11   5   5     2384.85     2612.44    124.71 o
  13   5   5       16.49      347.50    107.74 o
  15   5   5     2467.37     2624.80    143.08 o
  17   5   5    50052.45    50136.50    761.25 o
  19   5   5    51807.63    52155.51    913.23 o
  21   5   5     4973.15     4979.57    309.48 o
  23   5   5    45487.58    45599.21    974.11 o
 -26   6   5    38958.38    41147.69   1105.41 o
 -24   6   5    37588.60    38884.79   1047.60 o
 -22   6   5    20594.23    20392.87    718.89 o
 -20   6   5    43342.76    43891.86   1073.63 o
 -18   6   5    19942.39    20224.29    385.81 o
 -16   6   5     4143.10     4290.61    213.25 o
 -14   6   5    28036.00    28387.06    433.71 o
 -12   6   5     3249.56     3451.31    109.72 o
 -10   6   5    13326.04    13237.79    257.89 o
  -8   6   5   131433.92   132649.06   1698.87 o
  -6   6   5   141697.77   141626.47   2022.39 o
  -4   6   5   130364.46   130399.20   1769.06 o
  -2   6   5    12186.49    12434.32    173.99 o
   0   6   5      365.40      834.38     66.34 o
   2   6   5   287249.91   292643.16   2860.45 o
   4   6   5    25511.31    25755.70    336.05 o
   6   6   5      105.51      444.19     67.04 o
   8   6   5    25013.83    24969.54    376.00 o
  10   6   5   101825.58   103884.22   1332.87 o
  12   6   5    84488.23    85903.68   1209.39 o
  14   6   5    96904.78    96516.28   1355.11 o
  16   6   5    33845.96    34043.97    557.60 o
  18   6   5    24352.80    23439.14    501.03 o
  20   6   5    18114.31    17318.77    475.12 o
  22   6   5    53786.87    54161.46   1226.55 o
 -25   7   5    17838.27    17296.29    668.88 o
 -23   7   5     6412.97     6446.34    433.06 o
 -21   7   5      454.10      763.66    313.19 o
 -19   7   5   156638.20   159209.44   3207.25 o
 -17   7   5    14385.80    14961.09    332.85 o
 -15   7   5       12.63      461.90    145.16 o
 -13   7   5   100570.35   100363.30   1695.08 o
 -11   7   5     9337.24     9670.43    430.77 o
  -9   7   5       66.74     1338.97    154.36 o
  -7   7   5    27932.42    27501.82    540.24 o
  -5   7   5     1171.20     1505.56    138.97 o
  -3   7   5     3311.45     3331.67    135.36 o
  -1   7   5     3763.10     3598.07     85.67 o
   1   7   5     9507.49     9175.24    157.86 o
   3   7   5    20893.74    20548.63    265.32 o
   5   7   5      787.39      963.88     77.13 o
   7   7   5   137498.34   139229.05   1878.16 o
   9   7   5   145772.59   147263.44   1818.95 o
  11   7   5    25773.22    26250.84    439.96 o
  13   7   5    77405.66    77772.33   1113.76 o
  15   7   5     4940.61     5109.01    200.93 o
  17   7   5      267.15      469.87    419.62 o
  19   7   5     9866.10     9184.74    340.09 o
  21   7   5    10837.42    10546.81    389.67 o
 -22   8   5    11255.07    11631.34    555.98 o
 -20   8   5     6249.75     6904.24    416.54 o
 -18   8   5    20259.88    20989.49    526.91 o
 -16   8   5    75234.46    75887.33   1403.97 o
 -14   8   5    30726.75    31157.20    815.63 o
 -12   8   5     1662.44     2152.67    229.49 o
 -10   8   5    47229.95    47326.57    867.14 o
  -8   8   5    55475.53    55379.60    984.71 o
  -6   8   5    28206.88    28399.64    493.12 o
  -4   8   5    25736.94    25575.59    423.79 o
  -2   8   5     6693.83     6490.76    200.85 o
   0   8   5     1122.23     1401.39     90.13 o
   2   8   5    53176.83    52457.35    601.56 o
   4   8   5    51870.73    51088.35    680.15 o
   6   8   5    99562.98    99484.21   1371.04 o
   8   8   5       26.43      132.03    123.88 o
  10   8   5    16470.19    15888.11    288.76 o
  12   8   5    71336.30    71300.07   1075.31 o
  14   8   5      503.98      742.93    191.44 o
  16   8   5    15458.17    15921.51    436.08 o
  18   8   5     1253.64     1383.07    537.16 o
 -21   9   5     1566.57     1590.99    341.86 o
 -19   9   5     3330.57     3809.52    359.41 o
 -17   9   5     4295.56     4380.80    281.99 o
 -15   9   5    23899.31    24573.48    703.38 o
 -13   9   5        7.75       82.78    187.13 o
 -11   9   5      188.57      426.30    317.74 o
  -9   9   5    66466.65    65758.06   1169.25 o
  -7   9   5    22427.94    22394.18    460.78 o
  -5   9   5     2896.15     2792.86    151.41 o
  -3   9   5   102517.55   102312.09   1427.83 o
  -1   9   5    26402.18    26703.22    367.38 o
   1   9   5     1757.31     1948.82     92.42 o
   3   9   5    49423.70    49398.99    618.09 o
   5   9   5    66790.39    67975.63    916.71 o
   7   9   5     2977.11     3003.10    214.30 o
   9   9   5    17220.45    17250.80    329.80 o
  11   9   5    21995.50    21660.41    369.17 o
  13   9   5    25802.58    24903.75    525.11 o
  15   9   5    73734.94    73400.48   1102.50 o
  17   9   5    40202.22    40142.24    853.02 o
 -18  10   5    43001.34    42844.45   1094.15 o
 -16  10   5    21278.15    21173.05    568.35 o
 -14  10   5    11094.63    11524.88    496.25 o
 -12  10   5      866.37      868.76    280.29 o
 -10  10   5      435.46      659.59    157.23 o
  -8  10   5    52828.91    51578.46    841.95 o
  -6  10   5    40831.50    39630.48    670.87 o
  -4  10   5    62779.85    62173.30    981.13 o
  -2  10   5      718.18      847.56    115.05 o
   0  10   5     8624.88     8973.53    193.85 o
   2  10   5    49725.80    49503.70    770.15 o
   4  10   5     8656.36     8385.80    230.07 o
   6  10   5    86971.38    87797.83   1297.42 o
   8  10   5     1525.93     1668.83    171.24 o
  10  10   5     8054.65     8503.19    418.97 o
  12  10   5    24195.68    24439.68    476.32 o
  14  10   5     2695.42     2847.77    237.29 o
 -17  11   5     2254.36     2682.00    385.31 o
 -15  11   5     3676.94     3561.51    367.43 o
 -13  11   5    75378.47    76895.96   1680.95 o
 -11  11   5     5294.16     5400.09    295.92 o
  -9  11   5     2294.42     2310.84    177.35 o
  -7  11   5    50295.18    48985.58    811.68 o
  -5  11   5     1390.09     1454.33    317.63 o
  -3  11   5      304.09      302.18    140.29 o
  -1  11   5      777.35     1337.08    194.10 o
   1  11   5    37865.86    37252.48    758.21 o
   3  11   5     6506.59     6647.55    254.80 o
   5  11   5     1454.43     1535.72    167.56 o
   7  11   5    65043.09    65625.59   1018.21 o
   9  11   5    41118.90    41403.03    714.71 o
  11  11   5      291.08      458.36    179.70 o
  13  11   5    46128.78    47255.66    878.03 o
 -12  12   5       84.58      401.66    368.42 o
 -10  12   5       39.22      338.87    404.66 o
  -8  12   5    41399.00    41221.18   1023.85 o
  -6  12   5    38871.09    38511.88   1008.36 o
  -4  12   5    24994.97    24896.87    579.41 o
  -2  12   5     1623.33     1695.13    236.52 o
   0  12   5     1187.35     1458.95    218.92 o
   2  12   5    73157.45    73192.20   1334.55 o
   4  12   5    23110.79    22467.90    565.50 o
   6  12   5     4244.35     4336.65    459.78 o
   8  12   5     7215.33     6990.06    343.75 o
  -5  13   5       64.47      -26.89    259.41 o
  -3  13   5    70548.59    69877.09   1292.39 o
  -1  13   5    42159.20    41330.88    853.01 o
   1  13   5    14741.17    14507.63    449.92 o
   3  13   5    19432.73    19086.80    527.93 o
 -28   0   6    57625.16    58064.89   1694.45 o
 -26   0   6     2514.85     2620.61    411.13 o
 -24   0   6    42903.85    39981.87   2147.54 o
 -22   0   6   108879.09   101392.89   9113.87 o
 -20   0   6   436220.41   406588.22  33635.26 o
 -18   0   6       77.89      452.21     96.37 o
 -16   0   6        3.45      288.08    114.09 o
 -14   0   6    45452.35    45370.36    914.61 o
 -12   0   6   201486.75   198227.91   4360.40 o
 -10   0   6   122432.51   119223.11   2371.28 o
  -8   0   6   269115.00   261340.47   5281.03 o
  -6   0   6       86.57      387.44     62.39 o
  -4   0   6    42807.09    42146.27    444.30 o
  -2   0   6  1024949.19   954738.06  23753.55 o
   0   0   6    67459.84    67031.63    772.47 o
   2   0   6      962.60      990.26     79.51 o
   4   0   6    61054.89    60654.87    633.40 o
   6   0   6    65218.18    65698.69    829.01 o
   8   0   6    34463.02    35082.28    523.33 o
  10   0   6      143.24      391.28    121.18 o
  12   0   6   180489.09   178813.11   2995.29 o
  14   0   6     1744.68     1689.82    170.98 o
  16   0   6    14934.65    15274.35    453.57 o
  18   0   6   106833.11   107675.30   2943.98 o
  20   0   6     2277.89     2085.60    289.19 o
  22   0   6     4118.71     4212.87    332.27 o
  24   0   6    72265.16    74082.62   2741.20 o
 -27   1   6     1611.92     1851.78    312.14 o
 -25   1   6    38617.50    37414.42    824.86 o
 -23   1   6     3242.85     3376.33    287.57 o
 -21   1   6    40321.25    39038.94    980.27 o
 -19   1   6      636.80     1128.57    178.68 o
 -17   1   6     2100.80     2202.50     97.72 o
 -15   1   6    21142.78    21122.11    339.96 o
 -13   1   6       10.88      362.20     78.39 o
 -11   1   6    28551.94    28328.39    386.70 o
  -9   1   6      240.46      357.17     48.01 o
  -7   1   6     3355.67     3506.56     77.10 o
  -5   1   6    41727.66    40965.11    323.18 o
  -3   1   6     4861.14     7588.19    371.47 o
  -1   1   6     1592.89     1691.24     66.20 o
   1   1   6      392.52      775.25     58.93 o
   3   1   6    37051.24    37387.11    316.24 o
   5   1   6     7787.72     7907.11    108.43 o
   7   1   6      487.82      844.14     63.47 o
   9   1   6    63901.15    67178.53    999.56 o
  11   1   6    10829.43    10508.19    182.44 o
  13   1   6    44190.31    43086.37    614.00 o
  15   1   6    11825.93    11764.99    299.69 o
  17   1   6     1393.21     1692.43    149.45 o
  19   1   6    59786.12    59129.82    930.54 o
  21   1   6     5647.31     5782.56    274.14 o
  23   1   6    35555.50    35253.79    880.28 o
 -28   2   6    25620.53    26396.11    975.87 o
 -26   2   6    17715.24    17812.18    531.89 o
 -24   2   6    69268.38    70643.13   1361.63 o
 -22   2   6     3982.11     4151.08    286.29 o
 -20   2   6    25794.74    24991.00    549.44 o
 -18   2   6    55250.98    53980.22   1234.00 o
 -16   2   6    47793.43    46428.60   1163.25 o
 -14   2   6    18799.23    17654.78    299.40 o
 -12   2   6    49297.55    47777.43    571.08 o
 -10   2   6      378.39      568.25     49.90 o
  -8   2   6    14199.49    13863.81    182.52 o
  -6   2   6    78812.60    78313.23    702.88 o
  -4   2   6    33108.11    32796.28    263.73 o
  -2   2   6     3399.35     3528.64     50.29 o
   0   2   6    66736.02    66844.64    541.46 o
   2   2   6   187415.11   187276.80   1380.15 o
   4   2   6       55.62      402.90     52.19 o
   6   2   6    89938.39    90934.68    830.53 o
   8   2   6   147158.72   147475.81   1583.94 o
  10   2   6    24781.56    24601.71    350.59 o
  12   2   6    15253.61    15547.27    280.28 o
  14   2   6    16850.47    16988.20    291.76 o
  16   2   6     2004.06     2095.83    132.90 o
  18   2   6     2487.29     2781.63    225.02 o
  20   2   6     6192.10     6233.40    225.50 o
  22   2   6     2928.52     2853.56    259.34 o
  24   2   6    16506.17    16626.00    556.02 o
 -27   3   6    33161.88    35162.21    985.07 o
 -25   3   6    45068.25    44941.73    946.46 o
 -23   3   6    15145.69    15057.03    438.35 o
 -21   3   6    28731.88    29056.12    560.79 o
 -19   3   6    10740.12    11049.84    406.63 o
 -17   3   6   152271.61   149175.47   1982.10 o
 -15   3   6    22975.29    23270.14    375.40 o
 -13   3   6      150.72      278.31     62.85 o
 -11   3   6      254.24      427.08     53.57 o
  -9   3   6      426.40      895.09    107.34 o
  -7   3   6    40585.30    41267.24    528.18 o
  -5   3   6   127333.40   127345.95   1237.54 o
  -3   3   6     1627.76     1701.90     44.80 o
  -1   3   6    53453.45    53189.27    429.87 o
   1   3   6    55831.88    55873.63    465.05 o
   3   3   6    52582.27    52661.96    474.82 o
   5   3   6     1902.36     2295.24    104.21 o
   7   3   6    13082.03    13208.71    195.29 o
   9   3   6     1542.05     1727.46     80.19 o
  11   3   6    23994.01    23347.78    339.56 o
  13   3   6     4322.57     4758.28    148.82 o
  15   3   6    23399.78    23449.75    366.64 o
  17   3   6     7570.92     7023.45    206.70 o
  19   3   6    23130.75    22585.06    487.70 o
  21   3   6    52142.10    51542.25   1063.31 o
  23   3   6    26322.17    25679.47    654.00 o
 -26   4   6    71792.64    72803.01   2320.74 o
 -24   4   6     1401.98     1678.44    234.11 o
 -22   4   6     5659.90     5291.46    213.83 o
 -20   4   6     4382.28     4419.06    336.95 o
 -18   4   6     2460.26     2471.73    133.14 o
 -16   4   6    78499.84    78595.21   1184.53 o
 -14   4   6    98702.70    98917.84   1632.08 o
 -12   4   6     2457.19     2531.98    102.23 o
 -10   4   6    36367.67    35599.77    473.24 o
  -8   4   6   176066.05   174407.64   2059.31 o
  -6   4   6    74348.29    75341.70    831.66 o
  -4   4   6    29672.90    29666.57    316.96 o
  -2   4   6   116027.54   115527.27   1013.99 o
   0   4   6     3720.28     3919.37     87.63 o
   2   4   6     1115.65     1458.48    108.15 o
   4   4   6    87019.32    87052.59    831.77 o
   6   4   6     2871.20     2944.44     82.83 o
   8   4   6      150.61      418.17     83.61 o
  10   4   6     7815.17     8033.84    145.56 o
  12   4   6    88212.14    89169.47   1250.45 o
  14   4   6     2973.66     3072.66    146.51 o
  16   4   6    24239.86    24421.17    435.27 o
  18   4   6    86205.70    86650.38   1401.27 o
  20   4   6     6691.37     6581.60    274.08 o
  22   4   6    13555.63    13654.25    592.16 o
 -25   5   6    40610.06    42170.89   1537.92 o
 -23   5   6    12586.81    12813.48    512.89 o
 -21   5   6    34171.06    35017.09    715.80 o
 -19   5   6    10566.31    10141.68    395.17 o
 -17   5   6    13930.21    13753.07    314.81 o
 -15   5   6      988.58     1232.92     98.22 o
 -13   5   6      470.78      888.85    157.37 o
 -11   5   6     6726.39     6556.89    151.34 o
  -9   5   6       61.76      214.03     80.30 o
  -7   5   6     1655.85     1789.99     96.31 o
  -5   5   6    97179.22    96358.91   1049.85 o
  -3   5   6     1270.27     1309.45     50.87 o
  -1   5   6     6114.44     6224.64    107.80 o
   1   5   6    17448.54    17355.62    230.99 o
   3   5   6    64204.82    64256.24    632.28 o
   5   5   6       95.71      389.69     59.86 o
   7   5   6     4495.17     4367.60    113.46 o
   9   5   6   126552.27   129547.41   1458.65 o
  11   5   6    20709.58    20515.96    329.16 o
  13   5   6    41334.13    41574.66    645.67 o
  15   5   6    58356.62    58663.49    907.85 o
  17   5   6      623.94      822.12    150.75 o
  19   5   6    34541.16    34012.51    662.56 o
  21   5   6     1419.91     1362.03    271.95 o
 -26   6   6      782.86     1152.50    369.91 o
 -24   6   6     2010.45     2123.81    394.31 o
 -22   6   6    29488.25    29380.00    668.12 o
 -20   6   6   127694.38   130121.85   2224.76 o
 -18   6   6    62947.20    63662.81    900.17 o
 -16   6   6       97.10      231.60     94.42 o
 -14   6   6    20873.96    20726.12    347.28 o
 -12   6   6   303754.19   306430.13   3591.99 o
 -10   6   6   183836.98   184398.88   2055.84 o
  -8   6   6     1037.16     1194.51    104.48 o
  -6   6   6     4671.60     4718.14    221.78 o
  -4   6   6    21697.37    21808.77    362.02 o
  -2   6   6   184448.56   187448.73   2100.02 o
   0   6   6     7166.75     7394.44    131.32 o
   2   6   6   109787.39   110407.41   1178.79 o
   4   6   6      294.69      615.62     79.39 o
   6   6   6     3109.54     3322.72    117.71 o
   8   6   6   202480.00   205636.41   2258.20 o
  10   6   6      363.20      678.71    103.79 o
  12   6   6     3385.81     3293.58    137.81 o
  14   6   6    41331.42    41505.52    654.10 o
  16   6   6        8.50      317.73    172.21 o
  18   6   6      523.77      786.76    224.27 o
  20   6   6       11.69        6.58    233.68 o
 -23   7   6     2947.81     3651.67    411.24 o
 -21   7   6    10257.96    10424.49    482.34 o
 -19   7   6     6877.59     6867.61    382.40 o
 -17   7   6    14919.43    14619.02    333.59 o
 -15   7   6    68305.99    68752.05    955.17 o
 -13   7   6      293.43      705.29    109.03 o
 -11   7   6   184092.47   184064.38   2245.36 o
  -9   7   6     1573.90     1672.81    104.89 o
  -7   7   6    31191.56    30438.33    672.06 o
  -5   7   6     7596.45     7542.50    182.62 o
  -3   7   6    20108.16    20723.41    355.02 o
  -1   7   6     9518.86     9384.40    165.56 o
   1   7   6    30441.83    29456.52    388.60 o
   3   7   6       17.08      348.30    110.81 o
   5   7   6    44444.71    44081.62    554.60 o
   7   7   6    15772.94    15843.37    264.84 o
   9   7   6      319.76      470.10     98.41 o
  11   7   6      324.87      511.06    106.14 o
  13   7   6    25345.69    25548.50    399.56 o
  15   7   6    15750.89    15269.53    386.83 o
  17   7   6     3243.13     3232.90    222.72 o
  19   7   6    73161.36    74103.01   1135.36 o
 -22   8   6      791.07      710.87    464.93 o
 -20   8   6     1599.83     1694.79    376.62 o
 -18   8   6     1606.05     1726.21    214.35 o
 -16   8   6     8058.62     8079.56    379.64 o
 -14   8   6     5683.69     5723.59    291.32 o
 -12   8   6      849.85     1082.26    144.76 o
 -10   8   6    11018.44    10819.63    428.60 o
  -8   8   6    15525.90    15123.10    322.10 o
  -6   8   6     4760.67     4578.90    172.04 o
  -4   8   6    15629.35    15316.54    294.12 o
  -2   8   6    37716.97    37666.62    527.41 o
   0   8   6    16620.46    16376.66    277.67 o
   2   8   6      450.67      646.07     80.42 o
   4   8   6     5017.84     5297.40    160.49 o
   6   8   6     3718.91     4148.08    127.24 o
   8   8   6     1880.00     1956.88    116.40 o
  10   8   6    25404.97    24688.12    460.43 o
  12   8   6     4082.99     4045.80    177.73 o
  14   8   6     4299.01     4218.12    192.41 o
  16   8   6    18407.36    17855.03    406.04 o
  18   8   6    11610.34    11059.69    340.80 o
 -21   9   6     2492.87     2665.79    373.67 o
 -19   9   6    17236.58    16618.92    607.92 o
 -17   9   6     7870.82     7980.20    340.90 o
 -15   9   6    74966.77    74794.26   1398.32 o
 -13   9   6     4275.10     3910.53    281.64 o
 -11   9   6    72612.81    71785.03   1274.03 o
  -9   9   6     4148.50     4401.62    194.02 o
  -7   9   6    91044.08    90834.23   1375.74 o
  -5   9   6      747.59      936.66    183.89 o
  -3   9   6       32.42      211.14     92.27 o
  -1   9   6     5272.08     5513.48    155.99 o
   1   9   6     1414.67     1527.95     80.70 o
   3   9   6      167.30      511.29     81.23 o
   5   9   6    63660.62    62423.92    924.82 o
   7   9   6      310.38      474.69    108.21 o
   9   9   6    62378.61    62888.34    796.21 o
  11   9   6    67395.87    66524.79    845.98 o
  13   9   6      181.73      424.37    212.84 o
  15   9   6    10818.70    10129.20    371.87 o
 -18  10   6    12766.66    12969.68    527.66 o
 -16  10   6    77783.10    78305.97   1473.96 o
 -14  10   6    17155.66    17621.04    512.44 o
 -12  10   6     4756.65     4623.54    203.68 o
 -10  10   6     1582.81     1720.40    220.71 o
  -8  10   6    32213.91    31692.37    570.36 o
  -6  10   6    82874.41    82168.77   1263.16 o
  -4  10   6     4488.25     4406.27    221.51 o
  -2  10   6    10991.71    10797.63    226.99 o
   0  10   6     2030.12     1942.20    119.67 o
   2  10   6    58087.78    57262.89    980.59 o
   4  10   6    33272.73    34212.16    583.20 o
   6  10   6      711.94      994.25    172.48 o
   8  10   6    29852.42    30834.39    668.28 o
  10  10   6      487.50      500.35    194.76 o
  12  10   6    19231.11    18590.00    422.70 o
  14  10   6     7426.98     7230.08    294.69 o
 -15  11   6    31626.56    31573.55    767.64 o
 -13  11   6     9840.96     9585.09    398.09 o
 -11  11   6    21075.98    20601.66    527.53 o
  -9  11   6    15334.72    14806.71    358.34 o
  -7  11   6    16083.84    16103.66    528.56 o
  -5  11   6     3122.54     2862.53    184.03 o
  -3  11   6     1775.00     1775.71    183.40 o
  -1  11   6    55847.87    54143.19   1027.48 o
   1  11   6     7774.47     7339.47    307.01 o
   3  11   6      341.77     1096.88    307.54 o
   5  11   6    71635.91    71959.07   1317.27 o
   7  11   6      151.05      172.00    175.03 o
   9  11   6     1871.65     2039.72    191.63 o
  11  11   6     7791.18     8533.78    274.10 o
 -12  12   6    80339.23    81516.92   1955.84 o
 -10  12   6    43284.14    43089.55   1073.66 o
  -8  12   6     3333.39     4240.75    614.95 o
  -6  12   6       42.57      634.29    216.66 o
  -4  12   6       18.50       20.96    201.14 o
  -2  12   6    75914.06    74997.00   1362.30 o
   0  12   6     1404.45     1690.35    251.61 o
   2  12   6    14366.00    14143.91    501.62 o
   4  12   6      140.86      598.96    249.80 o
   6  12   6     1740.46     2084.81    293.47 o
 -28   0   7    51565.49    51121.81   1533.84 o
 -26   0   7    45337.96    42907.13   1295.32 o
 -24   0   7       64.91      149.97    307.45 o
 -22   0   7    50708.79    48784.97   2770.67 o
 -20   0   7    51630.03    50295.13   2199.56 o
 -18   0   7     9576.54     9611.99    287.50 o
 -16   0   7     8645.37     8807.57    490.76 o
 -14   0   7    41090.36    42280.04    861.07 o
 -12   0   7   619567.69   591040.44  13725.61 o
 -10   0   7      140.66      360.72     67.01 o
  -8   0   7   201419.34   193864.27   2445.16 o
  -6   0   7   186442.06   181649.50   2114.46 o
  -4   0   7   316172.91   307788.91   3365.91 o
  -2   0   7    71067.04    71272.44    826.24 o
   0   0   7   142572.44   141016.78   1578.04 o
   2   0   7    57064.63    56282.25    669.73 o
   4   0   7      651.52     1121.82    117.67 o
   6   0   7   596194.19   593789.63   7571.23 o
   8   0   7   126969.39   129204.41   1720.55 o
  10   0   7    21587.68    20730.83    358.37 o
  12   0   7    16081.54    15446.12    340.02 o
  14   0   7   188660.91   190752.38   3524.95 o
  16   0   7    57595.35    56558.07    951.60 o
  18   0   7      765.31      973.70    295.33 o
  20   0   7    32457.28    33654.99    757.61 o
  22   0   7     4212.17     4873.24    344.77 o
 -27   1   7     8194.46     8791.46    406.07 o
 -25   1   7     9563.37     9499.93    371.97 o
 -23   1   7    57656.34    55187.99   1684.05 o
 -21   1   7    23599.43    23072.99    627.62 o
 -19   1   7    11404.60    11060.10    266.88 o
 -17   1   7     7725.20     7733.33    179.05 o
 -15   1   7    32425.69    31872.98    480.44 o
 -13   1   7   266450.63   261282.02   3616.78 o
 -11   1   7    37577.08    36781.30    429.82 o
  -9   1   7     5926.46     5889.97    106.35 o
  -7   1   7     2201.20     2718.41     79.58 o
  -5   1   7     2071.53     2306.64     43.84 o
  -3   1   7   282025.91   280246.06   2171.52 o
  -1   1   7    30675.60    30277.98    272.78 o
   1   1   7    13843.94    13575.98    145.73 o
   3   1   7     4424.46     4507.39     82.02 o
   5   1   7     3443.16     3850.37     62.74 o
   7   1   7   152206.00   154413.38   1384.83 o
   9   1   7    13105.10    13264.19    192.56 o
  11   1   7       28.68      191.34     74.21 o
  13   1   7      276.23      470.81     95.07 o
  15   1   7    13889.38    13895.07    256.33 o
  17   1   7     7926.82     7860.87    215.74 o
  19   1   7     2392.42     2500.70    207.57 o
  21   1   7      353.52      716.94    175.07 o
  23   1   7     6386.13     6261.80    294.41 o
 -28   2   7      255.07      525.29    368.96 o
 -26   2   7      236.06      399.88    253.31 o
 -24   2   7    88443.48    86060.32   1597.01 o
 -22   2   7     4470.93     4488.74    196.81 o
 -20   2   7    36516.26    36510.59    672.77 o
 -18   2   7    48698.05    47773.19    855.96 o
 -16   2   7   104906.24   103107.87   1383.05 o
 -14   2   7    84165.69    82696.52    958.43 o
 -12   2   7   189100.39   184792.09   1930.54 o
 -10   2   7    40119.04    38686.55    446.40 o
  -8   2   7      344.29      806.59    105.07 o
  -6   2   7    23090.71    23024.15    220.68 o
  -4   2   7    47578.83    47210.71    381.41 o
  -2   2   7     6955.26     7016.57     86.36 o
   0   2   7     7566.75     7734.80     98.21 o
   2   2   7    17399.83    17464.05    168.92 o
   4   2   7    45413.99    44886.13    376.96 o
   6   2   7   106172.21   106237.14    965.40 o
   8   2   7   135414.00   136460.25   1426.30 o
  10   2   7    75418.66    74983.55    819.38 o
  12   2   7     4401.09     4424.32    127.39 o
  14   2   7    79322.25    78373.72    871.35 o
  16   2   7       72.99      402.31    157.31 o
  18   2   7     9384.06     9516.52    235.36 o
  20   2   7    12812.64    12189.43    338.64 o
  22   2   7     2899.32     3516.69    286.68 o
 -27   3   7    64639.06    64360.79   1227.68 o
 -25   3   7      591.95      454.19    224.01 o
 -23   3   7    64052.32    64069.89   1179.79 o
 -21   3   7    16689.63    16663.98    397.33 o
 -19   3   7   156071.78   157612.59   2222.35 o
 -17   3   7   178886.02   178226.09   2156.98 o
 -15   3   7    18176.91    17920.87    286.45 o
 -13   3   7    36416.39    35601.38    452.73 o
 -11   3   7    19667.85    19293.87    270.83 o
  -9   3   7   585442.44   578181.63   6211.69 o
  -7   3   7   185876.38   184157.27   1723.53 o
  -5   3   7     1230.28     1526.53     51.20 o
  -3   3   7   129886.87   127911.11   1038.45 o
  -1   3   7     1733.96     2059.33     88.15 o
   1   3   7   247216.83   248985.45   1945.13 o
   3   3   7   283106.13   282502.44   2460.92 o
   5   3   7     3805.65     3699.98     78.57 o
   7   3   7    10747.51    10625.92    154.13 o
   9   3   7    18218.51    18012.05    267.74 o
  11   3   7   305827.06   314533.84   3528.47 o
  13   3   7    40667.20    40209.27    488.55 o
  15   3   7     1568.50     1625.32    126.62 o
  17   3   7    34801.29    34763.65    588.16 o
  19   3   7    11921.24    11279.21    330.06 o
  21   3   7    77353.55    77867.88   1137.65 o
 -26   4   7    74301.21    76357.18   1734.30 o
 -24   4   7    25343.60    25602.12    593.87 o
 -22   4   7    37894.51    38992.32    682.91 o
 -20   4   7      498.77      597.47    146.55 o
 -18   4   7    16685.88    16649.70    310.82 o
 -16   4   7     7052.38     7038.32    178.71 o
 -14   4   7    46796.98    46096.59    665.19 o
 -12   4   7       57.08      165.20     88.49 o
 -10   4   7       70.96      192.74     75.33 o
  -8   4   7      870.61     1211.08    136.19 o
  -6   4   7   168273.17   165747.70   1769.04 o
  -4   4   7    75407.89    75949.87    719.23 o
  -2   4   7   145334.31   146046.64   1200.20 o
   0   4   7   171485.69   171610.25   1504.16 o
   2   4   7    14205.54    15089.72    181.80 o
   4   4   7    16765.17    17037.44    211.26 o
   6   4   7     5024.97     5035.65    112.65 o
   8   4   7     1190.78     1383.97     74.36 o
  10   4   7     1014.47     1151.82    102.15 o
  12   4   7     3739.68     4073.07    139.88 o
  14   4   7     6193.94     6046.61    185.89 o
  16   4   7    31408.10    30579.24    491.25 o
  18   4   7    19692.44    19830.94    444.85 o
  20   4   7    53533.06    52913.22    824.73 o
 -25   5   7     2762.62     2725.02    371.11 o
 -23   5   7     7162.06     7214.35    333.65 o
 -21   5   7    70800.07    72623.19   1030.06 o
 -19   5   7    22622.43    22480.08    393.03 o
 -17   5   7    12172.46    12403.22    255.16 o
 -15   5   7    91345.97    91880.75   1243.42 o
 -13   5   7   171347.58   168891.23   2198.42 o
 -11   5   7    57965.75    57368.25    735.26 o
  -9   5   7     4643.75     4904.24    142.16 o
  -7   5   7       74.48      282.96     59.08 o
  -5   5   7     3270.64     3502.02    137.70 o
  -3   5   7    31151.70    31521.94    329.00 o
  -1   5   7    52664.89    52711.99    569.89 o
   1   5   7    44177.90    43277.50    457.84 o
   3   5   7    28864.92    29418.36    349.87 o
   5   5   7    15570.28    15300.67    199.90 o
   7   5   7   107834.52   109916.59   1106.14 o
   9   5   7    31353.71    32798.97    419.23 o
  11   5   7     7303.16     7085.10    175.97 o
  13   5   7      198.65      348.98    124.42 o
  15   5   7      819.40     1008.54    143.03 o
  17   5   7     5534.56     5408.71    196.24 o
  19   5   7     1369.89     1373.17    195.76 o
  21   5   7     1898.45     1508.83    259.22 o
 -24   6   7     5655.63     5699.65    374.85 o
 -22   6   7   175531.70   180838.81   3442.98 o
 -20   6   7     2926.80     3256.65    241.80 o
 -18   6   7    79188.74    79388.77   1247.67 o
 -16   6   7    33396.84    33435.39    519.74 o
 -14   6   7    22242.34    21535.99    361.98 o
 -12   6   7    97327.86    96094.04   1186.53 o
 -10   6   7    46074.49    45789.34    606.77 o
  -8   6   7    46151.83    45982.64    566.47 o
  -6   6   7      587.23      878.68     75.73 o
  -4   6   7   237202.47   237862.67   2694.64 o
  -2   6   7   214582.23   217924.48   2308.24 o
   0   6   7      335.88      381.98     69.95 o
   2   6   7    75574.61    74961.06    791.62 o
   4   6   7   109587.82   109579.27   1075.18 o
   6   6   7   183792.64   187270.86   1829.43 o
   8   6   7     6025.13     6294.00    145.80 o
  10   6   7    22771.58    22780.45    327.29 o
  12   6   7    18787.75    18868.73    309.20 o
  14   6   7    11059.09    10839.21    245.30 o
  16   6   7   133120.78   132485.53   1829.86 o
  18   6   7     3455.99     3514.33    222.20 o
 -23   7   7   143074.81   145268.55   3542.61 o
 -21   7   7     1384.25     1745.54    447.54 o
 -19   7   7      651.17     1085.72    327.92 o
 -17   7   7       32.60      108.05    134.07 o
 -15   7   7     5903.75     6091.97    229.73 o
 -13   7   7   147960.78   145928.98   1922.38 o
 -11   7   7     6297.90     6402.49    180.77 o
  -9   7   7    87019.64    86579.39   1095.01 o
  -7   7   7    10258.59    10202.72    232.02 o
  -5   7   7     2967.67     2993.72    143.40 o
  -3   7   7   564768.44   578531.56   6884.62 o
  -1   7   7     1389.44     1634.98     97.28 o
   1   7   7     5578.25     5595.26    137.82 o
   3   7   7    18040.63    18728.00    254.52 o
   5   7   7    69432.27    69439.22    752.12 o
   7   7   7    62427.34    63011.50    749.31 o
   9   7   7      277.90      555.70    109.21 o
  11   7   7    29995.32    29892.47    410.31 o
  13   7   7     7573.06     7118.32    222.00 o
  15   7   7    28300.11    27578.83    469.88 o
  17   7   7    89029.38    89416.32   2051.56 o
 -22   8   7    15229.51    15100.94    635.96 o
 -20   8   7     7334.95     7280.26    453.49 o
 -18   8   7     9977.96    10516.38    623.68 o
 -16   8   7      625.25      723.89    210.25 o
 -14   8   7    52019.45    51509.79   1475.98 o
 -12   8   7     7783.91     7498.54    260.74 o
 -10   8   7     5154.76     4988.76    185.38 o
  -8   8   7    35808.84    35378.65    567.89 o
  -6   8   7     6366.58     6236.61    201.40 o
  -4   8   7    44036.91    43798.54    608.87 o
  -2   8   7    68246.73    68256.66    895.49 o
   0   8   7     6350.61     6338.68    131.56 o
   2   8   7    17306.67    16870.39    264.58 o
   4   8   7    15058.32    15226.92    250.10 o
   6   8   7    10270.38    10040.15    183.88 o
   8   8   7    24609.21    24039.43    356.66 o
  10   8   7     4857.63     4933.58    170.37 o
  12   8   7     9651.11     9908.97    248.18 o
  14   8   7     2865.90     3167.27    178.77 o
  16   8   7    20040.13    19796.51    412.13 o
 -19   9   7   206892.31   209816.34   6054.76 o
 -17   9   7    50716.93    50119.64   1022.34 o
 -15   9   7    13814.49    13438.77    422.53 o
 -13   9   7    82141.52    82604.16   1333.86 o
 -11   9   7     7004.10     6752.34    210.49 o
  -9   9   7    66284.04    65807.02    963.40 o
  -7   9   7   146882.73   147072.00   2157.88 o
  -5   9   7     9740.15     9070.62    253.60 o
  -3   9   7      939.80     1052.02    119.89 o
  -1   9   7      290.12      416.71    112.22 o
   1   9   7   306717.66   309714.59   3466.54 o
   3   9   7    27139.58    26784.59    381.47 o
   5   9   7     9810.89     9919.55    255.83 o
   7   9   7    69395.70    69599.95    829.55 o
   9   9   7       19.56      270.36    147.54 o
  11   9   7    41325.16    40608.34    550.20 o
  13   9   7    79140.13    80705.44   1269.22 o
  15   9   7     1973.08     2085.02    247.40 o
 -18  10   7    11345.33    10785.40    524.08 o
 -16  10   7    70981.38    70486.14   1360.27 o
 -14  10   7     9790.23     9638.86    336.99 o
 -12  10   7     8718.40     8420.66    258.71 o
 -10  10   7    32070.77    31729.43    549.17 o
  -8  10   7    30474.78    29531.12    555.98 o
  -6  10   7    43090.42    42155.22    645.79 o
  -4  10   7     9051.12     8795.86    234.45 o
  -2  10   7     6108.01     6013.44    179.24 o
   0  10   7    57499.03    56766.11    769.82 o
   2  10   7    30309.62    29405.71    582.59 o
   4  10   7    16357.60    15994.96    396.96 o
   6  10   7     7243.79     7340.52    248.10 o
   8  10   7     2189.93     2651.58    209.17 o
  10  10   7    58935.52    59402.70    826.25 o
  12  10   7    14338.93    14239.79    469.06 o
 -15  11   7     1324.59     1532.90    249.77 o
 -13  11   7      312.42      790.38    228.69 o
 -11  11   7    64883.85    65657.23   1072.10 o
  -9  11   7    47834.22    48060.82    819.77 o
  -7  11   7     9353.94     8477.32    270.40 o
  -5  11   7    57143.83    56575.84    923.29 o
  -3  11   7    78740.27    80206.05   1233.06 o
  -1  11   7    31325.58    30364.93    666.99 o
   1  11   7     5048.59     5084.67    393.71 o
   3  11   7     3949.58     4124.99    253.43 o
   5  11   7      656.51      624.26    210.29 o
   7  11   7     5764.63     5503.44    265.12 o
   9  11   7     4562.49     4386.91    294.23 o
  -8  12   7    33943.23    32913.25    624.34 o
  -6  12   7       56.19      319.59    192.72 o
  -4  12   7    55816.91    54114.81   1043.20 o
  -2  12   7    39521.10    38628.96    808.09 o
   0  12   7       47.91      -16.42    238.12 o
   2  12   7    36940.23    37087.07    798.15 o
   4  12   7    12202.01    10982.33    403.37 o
 -28   0   8    15844.61    16299.43    917.54 o
 -26   0   8     8656.34     8643.54    534.75 o
 -24   0   8    45294.46    44211.81   1370.78 o
 -22   0   8    20477.77    18991.29    695.61 o
 -20   0   8    16011.30    15430.41    429.07 o
 -18   0   8    64368.74    63880.21   1273.85 o
 -16   0   8    61787.61    60307.43   1400.07 o
 -14   0   8      524.17      759.54    120.99 o
 -12   0   8    53332.81    52029.39    786.45 o
 -10   0   8    31920.08    33027.73    617.11 o
  -8   0   8     1101.53     1484.57     95.81 o
  -6   0   8    75423.31    74807.43    854.79 o
  -4   0   8   289726.72   286922.34   3149.59 o
  -2   0   8    20412.05    20547.56    288.97 o
   0   0   8    65357.58    65815.39    779.40 o
   2   0   8    97836.43    97021.68   1117.84 o
   4   0   8   543886.25   544479.88   6274.05 o
   6   0   8     3004.36     3012.21    148.57 o
   8   0   8    83310.84    82046.18   1136.01 o
  10   0   8     6178.79     6312.82    182.66 o
  12   0   8     1864.59     1979.39    155.80 o
  14   0   8   506084.25   503817.34   8382.30 o
  16   0   8    28605.56    28748.10    567.69 o
  18   0   8      296.26      306.76    212.96 o
  20   0   8     3426.64     3244.79    288.85 o
 -27   1   8    27138.48    26845.71    793.75 o
 -25   1   8     4412.92     4722.10    315.71 o
 -23   1   8     7778.31     7767.21    377.50 o
 -21   1   8    39406.70    38159.95    738.51 o
 -19   1   8     1414.98     1712.47    137.85 o
 -17   1   8    49917.65    49100.27    710.41 o
 -15   1   8     1102.54     1630.10    112.30 o
 -13   1   8    24150.33    23537.79    303.92 o
 -11   1   8    54158.53    53194.38    540.38 o
  -9   1   8     2712.34     2985.22     78.11 o
  -7   1   8   155349.47   152673.97   1282.06 o
  -5   1   8    57973.04    58182.85    466.85 o
  -3   1   8    11664.48    12234.11    164.92 o
  -1   1   8   113241.01   112625.93    906.45 o
   1   1   8    11702.11    11772.33    138.93 o
   3   1   8    68950.59    67751.72    586.80 o
   5   1   8    79263.83    79975.62    777.24 o
   7   1   8    12326.66    12129.97    169.24 o
   9   1   8    49918.98    49488.15    542.26 o
  11   1   8     6591.16     6756.11    144.24 o
  13   1   8    11682.96    11286.26    205.22 o
  15   1   8    43601.77    42490.28    565.30 o
  17   1   8     2014.44     2208.81    203.13 o
  19   1   8    46333.50    45306.78    665.23 o
  21   1   8     6146.02     6311.45    294.09 o
 -26   2   8      279.97     1269.05    352.98 o
 -24   2   8    19240.34    18041.64    420.53 o
 -22   2   8     4023.66     3869.46    172.20 o
 -20   2   8     7005.79     6900.12    200.77 o
 -18   2   8     2801.30     2931.55    143.70 o
 -16   2   8    29436.52    29190.25    388.90 o
 -14   2   8    10947.49    10946.06    177.23 o
 -12   2   8     3449.16     3397.84    100.48 o
 -10   2   8    37794.22    37101.70    394.85 o
  -8   2   8    64529.52    62982.45    598.10 o
  -6   2   8    12312.28    12373.21    138.05 o
  -4   2   8   165793.34   164794.17   1422.50 o
  -2   2   8    98405.80    97047.15    811.05 o
   0   2   8    90817.70    90878.16    789.34 o
   2   2   8    31465.25    31660.17    303.45 o
   4   2   8     5882.99     5915.99     97.76 o
   6   2   8      188.98      222.37     77.98 o
   8   2   8    34954.06    34650.87    466.70 o
  10   2   8     1646.81     1903.40    109.82 o
  12   2   8    10328.21    10391.28    193.39 o
  14   2   8    16188.97    15842.36    260.13 o
  16   2   8    88088.09    86879.45   1038.34 o
  18   2   8   121192.38   119884.38   1500.60 o
  20   2   8    28374.22    28482.08    543.70 o
 -27   3   8        2.41      293.92    277.61 o
 -25   3   8      104.75      263.94    231.29 o
 -23   3   8     7071.10     6718.22    293.55 o
 -21   3   8      191.75      208.82    166.03 o
 -19   3   8    45241.43    45511.46    681.87 o
 -17   3   8    37472.50    37610.14    490.95 o
 -15   3   8     4765.06     4647.52    125.07 o
 -13   3   8       79.01      335.04     67.28 o
 -11   3   8      125.88      401.29     82.12 o
  -9   3   8   151549.13   150254.92   1424.37 o
  -7   3   8    13383.78    13830.88    163.40 o
  -5   3   8      151.83      376.88     47.76 o
  -3   3   8     8505.27     9016.79    135.89 o
  -1   3   8    79517.15    80580.62    685.08 o
   1   3   8   250649.89   253164.45   2050.87 o
   3   3   8   153710.02   153639.97   1424.63 o
   5   3   8     6413.37     6500.43    110.19 o
   7   3   8    11483.63    11488.64    169.32 o
   9   3   8    10642.25    11231.97    192.17 o
  11   3   8   175153.80   177093.14   1831.33 o
  13   3   8    46641.31    46531.70    636.05 o
  15   3   8     6349.59     6111.21    170.03 o
  17   3   8    11099.46    10762.23    278.75 o
  19   3   8    51377.73    51672.28    823.39 o
  21   3   8    30750.25    30516.42    638.80 o
 -26   4   8    16015.60    16182.10    648.32 o
 -24   4   8    15686.71    15604.25    452.78 o
 -22   4   8      520.70      950.07    158.05 o
 -20   4   8    27243.67    26990.28    468.33 o
 -18   4   8    34436.82    34107.16    500.51 o
 -16   4   8     9445.07     9304.83    205.92 o
 -14   4   8    48855.92    48336.30    647.35 o
 -12   4   8    14737.70    14431.71    232.18 o
 -10   4   8    71032.21    70807.20    786.15 o
  -8   4   8     1330.89     1578.85     79.47 o
  -6   4   8     1095.39     1297.67     77.36 o
  -4   4   8     1904.86     1969.06     73.82 o
  -2   4   8    53362.97    53085.78    479.65 o
   0   4   8     6281.21     6855.00    128.54 o
   2   4   8    61789.36    60727.84    604.25 o
   4   4   8    16507.88    16713.30    215.51 o
   6   4   8   114958.52   116689.30   1199.91 o
   8   4   8   203867.97   205950.30   2018.50 o
  10   4   8   109430.26   111705.32   1461.53 o
  12   4   8    32859.12    32050.61    411.38 o
  14   4   8    19139.13    19330.89    330.71 o
  16   4   8       88.54      417.23    135.53 o
  18   4   8    43886.04    43385.51    683.86 o
  20   4   8    17523.89    17079.36    441.72 o
 -25   5   8     6273.74     6797.60    377.79 o
 -23   5   8     1928.41     1648.03    241.45 o
 -21   5   8    82164.94    81988.13   1148.79 o
 -19   5   8    10976.99    10921.75    231.95 o
 -17   5   8    18887.87    18231.18    315.17 o
 -15   5   8     2078.22     2408.22    132.60 o
 -13   5   8    75706.55    75629.05   1041.35 o
 -11   5   8    22590.55    22339.35    320.47 o
  -9   5   8     2412.38     2494.17    104.09 o
  -7   5   8   241879.39   237036.77   2432.96 o
  -5   5   8    37280.26    37624.55    431.34 o
  -3   5   8     6749.02     6815.81    118.82 o
  -1   5   8   169893.84   170740.50   1628.10 o
   1   5   8     9837.47    10065.56    173.12 o
   3   5   8    33092.83    32817.46    360.51 o
   5   5   8     6224.14     6463.01    130.41 o
   7   5   8    32490.79    32897.18    391.70 o
   9   5   8     7199.19     7252.56    168.29 o
  11   5   8     1594.20     1429.71    131.85 o
  13   5   8    56217.47    56102.40    802.80 o
  15   5   8    35121.45    34196.48    557.47 o
  17   5   8     1494.13     1446.75    196.11 o
  19   5   8    59968.49    59837.18   1195.71 o
 -24   6   8      201.62      -49.22    354.94 o
 -22   6   8     3617.36     3745.61    247.39 o
 -20   6   8    15023.64    15032.53    444.83 o
 -18   6   8     4031.46     4045.97    171.19 o
 -16   6   8      499.67      717.77    118.14 o
 -14   6   8    64219.63    63714.39    900.34 o
 -12   6   8    22499.83    22361.29    326.77 o
 -10   6   8    26234.04    26301.04    365.85 o
  -8   6   8    36495.17    35834.49    466.49 o
  -6   6   8   120677.66   119299.26   1229.35 o
  -4   6   8     5970.31     5894.07    150.95 o
  -2   6   8    42742.11    42686.42    515.50 o
   0   6   8     1282.77     1612.35     85.29 o
   2   6   8     1875.18     2145.74     91.50 o
   4   6   8   293219.66   295450.81   2781.73 o
   6   6   8    60188.20    59032.65    636.00 o
   8   6   8     4067.73     4067.46    136.19 o
  10   6   8    11473.10    11492.25    226.16 o
  12   6   8    44561.86    44588.54    590.40 o
  14   6   8   325925.19   329235.03   3767.83 o
  16   6   8     5495.40     5635.71    213.63 o
  18   6   8    20409.00    19983.63    436.88 o
 -23   7   8    24075.66    23924.21    643.02 o
 -21   7   8      161.21      347.17    320.84 o
 -19   7   8     6314.80     6276.62    386.88 o
 -17   7   8    90770.15    90903.32   1417.73 o
 -15   7   8    17590.79    17193.99    325.92 o
 -13   7   8     6771.66     6517.28    199.79 o
 -11   7   8    86200.27    85722.45   1006.48 o
  -9   7   8     1585.82     2258.96    171.01 o
  -7   7   8     3361.46     3437.02    148.75 o
  -5   7   8    28376.02    27382.71    396.05 o
  -3   7   8    16763.32    16731.61    277.43 o
  -1   7   8     1927.64     2120.60    119.97 o
   1   7   8     8147.92     8189.67    149.19 o
   3   7   8    91776.89    92379.80    929.14 o
   5   7   8   201386.97   203315.58   2051.72 o
   7   7   8     1283.25     1597.04    129.03 o
   9   7   8   119556.28   120934.59   1313.42 o
  11   7   8    17657.43    17742.46    298.61 o
  13   7   8    12454.27    12242.83    261.15 o
  15   7   8    16311.63    15503.08    337.40 o
  17   7   8     1608.40     1822.65    235.20 o
 -20   8   8    20967.36    21282.73    703.95 o
 -18   8   8       93.03      424.17    231.05 o
 -16   8   8     1385.93     1787.41    233.71 o
 -14   8   8    17209.89    17094.50    412.58 o
 -12   8   8     1285.94     1361.73    157.96 o
 -10   8   8       58.71      329.64    140.87 o
  -8   8   8     2331.04     2368.47    152.56 o
  -6   8   8      517.72      491.64    116.85 o
  -4   8   8     1812.41     1932.93    124.96 o
  -2   8   8    10473.56    10422.03    221.10 o
   0   8   8     1611.86     1569.78    119.81 o
   2   8   8      965.58     1148.65    101.59 o
   4   8   8    11515.65    11262.08    200.01 o
   6   8   8    40538.47    39873.66    483.38 o
   8   8   8    42523.79    42684.18    737.34 o
  10   8   8     7080.21     7231.62    215.31 o
  12   8   8    15930.51    15840.60    319.10 o
  14   8   8    22637.68    22514.17    399.25 o
 -19   9   8     3559.24     3690.69    434.01 o
 -17   9   8      759.28      907.47    269.87 o
 -15   9   8     1158.34     1461.55    222.27 o
 -13   9   8    36344.74    36054.95    609.01 o
 -11   9   8    28639.80    28486.48    510.04 o
  -9   9   8    84149.14    84580.20   1209.52 o
  -7   9   8   116205.00   117024.27   1469.33 o
  -5   9   8     9892.17     9758.24    234.33 o
  -3   9   8     4240.52     4074.20    166.47 o
  -1   9   8     2992.37     3252.37    148.71 o
   1   9   8   117790.67   116705.56   1387.83 o
   3   9   8     7614.21     7587.20    217.79 o
   5   9   8    13483.99    13056.31    269.39 o
   7   9   8      731.54     1058.00    137.85 o
   9   9   8    72718.86    73337.45    994.77 o
  11   9   8    52756.29    53177.80    765.69 o
  13   9   8   103827.37   106117.42   1508.35 o
 -16  10   8      636.81      993.29    266.22 o
 -14  10   8      119.66      678.32    254.04 o
 -12  10   8    11504.31    10980.68    309.18 o
 -10  10   8    16755.80    16291.98    338.34 o
  -8  10   8    33490.39    32813.52    512.84 o
  -6  10   8     2843.88     2854.40    165.29 o
  -4  10   8    10365.71    10137.90    243.82 o
  -2  10   8    64139.51    63866.99    823.29 o
   0  10   8    61443.06    60835.66    789.90 o
   2  10   8     7820.48     8130.09    268.79 o
   4  10   8     5653.44     5616.98    242.58 o
   6  10   8     7631.13     7266.02    264.34 o
   8  10   8    89625.11    92079.93   1283.66 o
  10  10   8    58612.94    59519.91    901.21 o
 -13  11   8      972.77      856.92    231.09 o
 -11  11   8    94402.56    96004.28   1556.56 o
  -9  11   8       27.66      508.87    165.10 o
  -7  11   8     8102.50     7805.35    243.39 o
  -5  11   8     1341.00     1666.92    190.02 o
  -3  11   8    50919.11    50829.81    797.75 o
  -1  11   8      341.87      306.69    218.76 o
   1  11   8     4835.97     4421.86    273.35 o
   3  11   8   125238.81   126782.34   1857.47 o
   5  11   8    29867.46    29604.94    536.00 o
  -4  12   8     5295.83     5719.96    463.73 o
  -2  12   8     4951.17     4763.94    297.92 o
 -26   0   9    27275.86    26771.71    933.85 o
 -24   0   9    95938.63    94718.60   2436.68 o
 -22   0   9    18335.46    17020.04    663.59 o
 -20   0   9    22957.89    23492.27    882.33 o
 -18   0   9   304042.66   292904.16   8096.94 o
 -16   0   9      180.88      247.12    113.74 o
 -14   0   9     7394.54     7446.96    203.58 o
 -12   0   9    57812.07    56031.14    896.58 o
 -10   0   9     3122.81     3260.01    116.27 o
  -8   0   9    24756.46    24441.49    346.08 o
  -6   0   9    55114.52    54535.52    751.48 o
  -4   0   9    78362.84    77988.35    921.36 o
  -2   0   9    24448.23    24244.75    338.58 o
   0   0   9    26205.11    25789.50    356.80 o
   2   0   9   124983.67   121928.45   1398.44 o
   4   0   9    34363.19    35377.49    500.72 o
   6   0   9    28244.52    28153.39    511.01 o
   8   0   9    72936.54    73328.86   1142.09 o
  10   0   9      157.90      403.61    132.47 o
  12   0   9    23161.75    22945.52    466.51 o
  14   0   9    23942.39    23413.28    484.27 o
  16   0   9    26671.87    26208.85   1043.59 o
  18   0   9     9311.79     9331.09    435.17 o
  20   0   9    38073.14    35213.76    945.51 o
 -27   1   9    11425.60    10489.72    429.83 o
 -25   1   9    10931.28     9930.13    329.43 o
 -23   1   9     8080.83     7259.71    275.08 o
 -21   1   9      414.79      739.78    140.53 o
 -19   1   9     3095.56     3216.94    135.93 o
 -17   1   9     8224.26     8123.26    177.08 o
 -15   1   9      976.81     1258.99     90.19 o
 -13   1   9     5736.86     5548.19    116.75 o
 -11   1   9      463.82      777.32     70.72 o
  -9   1   9     1932.82     1866.92     74.54 o
  -7   1   9      467.00      598.80     85.86 o
  -5   1   9     1762.57     2010.38     65.37 o
  -3   1   9     6901.32     6638.18    102.66 o
  -1   1   9     9741.29     9816.95    129.62 o
   1   1   9     1109.88     1292.31     64.74 o
   3   1   9    14830.81    14746.32    177.15 o
   5   1   9     8586.52     8984.36    153.64 o
   7   1   9      364.70      497.61     89.18 o
   9   1   9     7664.17     8254.09    164.56 o
  11   1   9     5440.34     5926.61    142.43 o
  13   1   9    25256.04    24878.48    351.98 o
  15   1   9     4916.70     4870.02    193.60 o
  17   1   9      270.69      401.67    167.60 o
  19   1   9     8973.97     8875.99    408.58 o
 -26   2   9    17808.78    17082.75    697.08 o
 -24   2   9       75.69      533.54    245.02 o
 -22   2   9   116961.05   116726.48   1896.21 o
 -20   2   9     1891.54     2025.16    137.81 o
 -18   2   9     7949.83     7955.47    199.98 o
 -16   2   9       50.74      157.90     79.38 o
 -14   2   9    77345.38    75322.49    796.39 o
 -12   2   9      119.29      265.86     67.18 o
 -10   2   9      794.95     1075.69     75.03 o
  -8   2   9   181395.58   178068.31   1597.38 o
  -6   2   9    62268.00    61476.33    601.35 o
  -4   2   9     8095.50     8109.96    127.10 o
  -2   2   9    77462.21    76830.46    683.45 o
   0   2   9     4091.08     4021.88     92.10 o
   2   2   9      841.42     1049.85     65.87 o
   4   2   9    21514.59    21239.21    261.39 o
   6   2   9     5232.59     5175.94    134.15 o
   8   2   9    67493.37    66917.51    789.26 o
  10   2   9    23434.85    23154.11    318.10 o
  12   2   9    12609.36    12514.00    226.27 o
  14   2   9    33623.06    33145.91    600.82 o
  16   2   9      212.47      515.43    159.54 o
  18   2   9     1713.10     1619.01    239.70 o
 -25   3   9    25888.76    26325.08    554.41 o
 -23   3   9       90.99      347.59    183.57 o
 -21   3   9   127747.83   129233.24   1858.56 o
 -19   3   9     2609.24     2608.64    164.41 o
 -17   3   9     5799.79     5567.10    168.15 o
 -15   3   9      443.81      699.91     97.22 o
 -13   3   9     2196.75     2379.26     97.29 o
 -11   3   9     7192.09     7219.21    133.39 o
  -9   3   9    11504.47    11698.77    161.41 o
  -7   3   9     2766.43     2910.77     85.15 o
  -5   3   9     6716.66     6952.45    119.58 o
  -3   3   9     3261.89     3631.94    101.34 o
  -1   3   9        4.64      359.79     55.83 o
   1   3   9     1889.54     1911.87     73.54 o
   3   3   9       79.00      327.20     61.45 o
   5   3   9     2491.70     2502.19     91.84 o
   7   3   9    28901.01    28939.21    376.00 o
   9   3   9    37250.92    37633.20    489.91 o
  11   3   9    29205.86    29113.21    405.55 o
  13   3   9     1422.90     1622.88    165.04 o
  15   3   9    28218.95    28011.57    458.91 o
  17   3   9     7210.23     7135.22    311.34 o
  19   3   9    16842.40    15502.03    428.95 o
 -24   4   9    32802.90    33094.82    636.44 o
 -22   4   9    18026.64    17988.85    372.29 o
 -20   4   9      934.65     1124.69    161.90 o
 -18   4   9   134401.86   136480.30   1985.43 o
 -16   4   9    40734.71    40875.06    575.97 o
 -14   4   9     8601.16     8336.00    186.12 o
 -12   4   9   150569.20   150151.44   1591.56 o
 -10   4   9       99.55      239.96     77.42 o
  -8   4   9     4507.88     4469.32    114.22 o
  -6   4   9     4896.79     4877.94    122.96 o
  -4   4   9    60791.72    60646.89    594.48 o
  -2   4   9    12923.10    12756.58    176.26 o
   0   4   9     6854.55     6716.25    127.26 o
   2   4   9    74168.22    73700.53    765.15 o
   4   4   9    21828.26    21786.66    285.10 o
   6   4   9     2257.71     2430.56     94.56 o
   8   4   9     3824.43     3833.24    112.82 o
  10   4   9      813.54     1344.06    156.89 o
  12   4   9       56.27      630.79    140.31 o
  14   4   9    17386.99    17200.01    353.89 o
  16   4   9     1317.73     1950.72    198.82 o
  18   4   9    68429.18    66956.65   1182.75 o
 -23   5   9     6140.98     6024.63    287.55 o
 -21   5   9     3126.88     2992.21    197.36 o
 -19   5   9       61.12      249.28    137.75 o
 -17   5   9     5965.58     6093.37    185.82 o
 -15   5   9     7960.07     7656.52    223.87 o
 -13   5   9      135.96      319.56     98.54 o
 -11   5   9     5388.52     5303.65    150.58 o
  -9   5   9    23787.85    23204.28    301.44 o
  -7   5   9     4472.58     4576.86    117.90 o
  -5   5   9    17741.99    17578.10    233.01 o
  -3   5   9    14784.91    14338.83    192.50 o
  -1   5   9    26868.27    27018.68    319.94 o
   1   5   9    10309.92    10120.03    169.97 o
   3   5   9    18419.16    18339.56    235.15 o
   5   5   9    29424.17    29276.21    341.33 o
   7   5   9     5248.76     5373.35    140.72 o
   9   5   9     6318.39     6547.31    168.92 o
  11   5   9    29165.70    28760.95    421.41 o
  13   5   9    12063.65    11685.48    274.81 o
  15   5   9      173.36      598.44    190.38 o
  17   5   9     7273.83     7062.95    294.74 o
 -22   6   9     6641.60     6507.26    289.71 o
 -20   6   9    10179.89    10012.52    315.84 o
 -18   6   9    47773.34    48732.40    679.86 o
 -16   6   9    19220.06    19003.42    413.49 o
 -14   6   9    54757.99    54133.43    733.97 o
 -12   6   9     7036.19     7231.85    170.93 o
 -10   6   9      278.35      522.49     98.17 o
  -8   6   9   157721.84   155034.06   1632.35 o
  -6   6   9     2689.50     3132.23    149.35 o
  -4   6   9    14967.23    14377.17    241.02 o
  -2   6   9    33689.52    33320.83    403.31 o
   0   6   9       48.91      257.95     85.62 o
   2   6   9     3290.56     3315.37    107.29 o
   4   6   9    10966.25    11137.18    198.55 o
   6   6   9    27754.39    27942.07    352.94 o
   8   6   9     2194.77     2048.04    143.32 o
  10   6   9    25110.15    25177.82    409.42 o
  12   6   9       40.32      110.10    173.65 o
  14   6   9    10794.72    10548.71    281.75 o
  16   6   9    30662.95    30302.05    630.30 o
 -21   7   9     6932.76     6856.33    365.53 o
 -19   7   9    21536.89    21675.95    578.93 o
 -17   7   9     3662.27     3789.49    215.29 o
 -15   7   9    45975.38    46362.18    652.88 o
 -13   7   9    15921.84    15465.13    269.17 o
 -11   7   9    24407.76    23989.02    357.65 o
  -9   7   9    22583.43    22223.86    341.76 o
  -7   7   9     2290.79     2430.85    222.07 o
  -5   7   9    17546.87    17186.51    290.60 o
  -3   7   9     1875.52     1722.98    111.38 o
  -1   7   9     1910.10     2090.39    129.79 o
   1   7   9    14077.84    14271.57    216.44 o
   3   7   9     2885.72     3129.34    132.70 o
   5   7   9     7673.41     7543.36    168.07 o
   7   7   9     7593.45     7902.61    216.50 o
   9   7   9     9062.52     9135.92    224.95 o
  11   7   9    12415.13    11784.26    286.10 o
  13   7   9    32308.71    31636.66    511.57 o
  15   7   9    21384.06    20742.45    442.32 o
 -20   8   9      127.88      279.99    371.05 o
 -18   8   9    72706.56    74236.09   1980.54 o
 -16   8   9    10026.45     9900.74    435.35 o
 -14   8   9     6132.73     5988.08    288.09 o
 -12   8   9    32927.39    32518.88    554.82 o
 -10   8   9       99.05      206.15    152.82 o
  -8   8   9    16977.45    16837.67    394.18 o
  -6   8   9      606.24      998.25    130.50 o
  -4   8   9    14490.84    13972.39    262.85 o
  -2   8   9      911.33     1394.48    129.42 o
   0   8   9     1856.43     1763.88    115.97 o
   2   8   9    15929.99    15534.96    249.74 o
   4   8   9    14043.27    13486.18    231.34 o
   6   8   9     1139.38     1005.49    132.41 o
   8   8   9       25.12      380.25    147.46 o
  10   8   9       28.06      413.12    178.72 o
  12   8   9     1818.32     2069.06    205.05 o
 -17   9   9      344.67      411.41    315.65 o
 -15   9   9    36337.43    35542.11    695.52 o
 -13   9   9    10604.93     9852.27    288.72 o
 -11   9   9    48670.21    47803.80    761.71 o
  -9   9   9    12948.10    13008.80    294.24 o
  -7   9   9     4256.38     4214.64    182.21 o
  -5   9   9    21971.54    21568.60    376.43 o
  -3   9   9     8219.37     8394.78    235.91 o
  -1   9   9    16265.46    15849.71    293.46 o
   1   9   9    34018.73    33841.79    433.00 o
   3   9   9      876.74     1074.30    123.05 o
   5   9   9    26904.93    26585.65    432.68 o
   7   9   9      578.37      579.92    145.00 o
   9   9   9     5859.26     5969.30    221.60 o
  11   9   9     4626.55     4395.83    241.30 o
 -14  10   9    23422.58    23302.12    541.31 o
 -12  10   9    29858.16    29269.37    546.31 o
 -10  10   9      421.22      684.98    184.41 o
  -8  10   9    27983.79    27554.67    462.93 o
  -6  10   9     2391.97     2028.56    171.54 o
  -4  10   9    21356.87    20684.73    376.29 o
  -2  10   9     4031.08     4184.02    182.74 o
   0  10   9       48.03      411.79    239.86 o
   2  10   9    13399.11    13177.28    403.40 o
   4  10   9     1395.36     1369.49    200.54 o
   6  10   9     2189.01     1836.92    248.61 o
   8  10   9     7267.64     6814.20    391.44 o
  -9  11   9     7560.04     7107.80    277.14 o
  -7  11   9      956.17      607.50    200.59 o
  -5  11   9    17924.44    17534.43    424.20 o
  -3  11   9     5121.81     5008.57    283.59 o
  -1  11   9      285.37      244.55    241.92 o
   1  11   9    28375.47    27643.99    552.59 o
   3  11   9     3878.19     3700.78    247.32 o
 -26   0  10     4509.83     5256.55    899.53 o
 -24   0  10    20459.48    20874.04    600.76 o
 -22   0  10    18764.80    18386.68    543.58 o
 -20   0  10    29434.75    29393.69    731.32 o
 -18   0  10    70774.80    71032.63   1582.83 o
 -16   0  10    37727.94    37401.17    624.66 o
 -14   0  10      184.49      366.55    108.42 o
 -12   0  10   112782.05   111951.06   1605.66 o
 -10   0  10   374140.34   367779.66   4612.94 o
  -8   0  10    78991.24    79290.23   1170.81 o
  -6   0  10    60526.34    59657.23    824.85 o
  -4   0  10   127825.20   126392.22   1445.88 o
  -2   0  10    11428.06    11369.42    209.04 o
   0   0  10    29647.62    30869.04    424.76 o
   2   0  10   123634.32   125062.02   1445.31 o
   4   0  10     4727.25     5137.27    171.77 o
   6   0  10       73.67       31.99    136.97 o
   8   0  10     8842.96     8760.18    268.93 o
  10   0  10   198968.06   199766.31   2904.18 o
  12   0  10     1709.91     1582.84    214.15 o
  14   0  10     8500.18     8259.84    330.51 o
  16   0  10    70931.67    70048.04   1563.31 o
  18   0  10      924.80      675.18    510.29 o
 -25   1  10     5143.55     5197.25    330.17 o
 -23   1  10       49.88      594.46    229.62 o
 -21   1  10      213.24      545.11    143.70 o
 -19   1  10     3083.67     2961.51    146.72 o
 -17   1  10    93486.55    92010.26    976.54 o
 -15   1  10     6236.06     6037.30    138.15 o
 -13   1  10    10370.79    10193.76    189.17 o
 -11   1  10    30981.55    30148.32    343.21 o
  -9   1  10     6196.67     6550.35    194.57 o
  -7   1  10    62310.04    61484.01    627.86 o
  -5   1  10     6905.28     7077.71    115.75 o
  -3   1  10     6539.85     6908.68    113.42 o
  -1   1  10    51307.64    51260.38    455.25 o
   1   1  10      135.71      397.26     71.74 o
   3   1  10    38260.05    37990.70    370.77 o
   5   1  10     1160.75     1475.15     95.47 o
   7   1  10    22304.26    21914.66    312.82 o
   9   1  10    65688.63    65307.34    792.55 o
  11   1  10     4180.55     4046.99    177.85 o
  13   1  10     2903.73     2660.53    189.03 o
  15   1  10       38.96      171.22    194.95 o
  17   1  10     6506.86     6061.87    260.03 o
 -24   2  10     4403.31     4406.31    269.21 o
 -22   2  10    73876.63    73483.54   1147.27 o
 -20   2  10    21020.02    21049.35    400.20 o
 -18   2  10    20153.30    19921.23    322.40 o
 -16   2  10   151206.20   149743.39   1561.46 o
 -14   2  10   135410.23   134483.69   1294.73 o
 -12   2  10    22497.88    23201.81    462.14 o
 -10   2  10    26620.13    25458.38    286.18 o
  -8   2  10    11661.80    11643.48    171.44 o
  -6   2  10     3548.26     3852.36    108.50 o
  -4   2  10    21232.54    21267.59    246.34 o
  -2   2  10   123133.20   122905.69   1063.30 o
   0   2  10    49070.53    49063.71    468.56 o
   2   2  10    48992.28    48245.27    465.48 o
   4   2  10    89498.80    89763.75    876.47 o
   6   2  10   111704.52   111896.15   1187.46 o
   8   2  10    54705.70    55407.59    726.72 o
  10   2  10    31020.54    31082.60    469.94 o
  12   2  10      611.42      945.39    151.58 o
  14   2  10     3634.01     4113.96    195.48 o
  16   2  10    14481.85    14065.91    399.61 o
  18   2  10    16017.34    15416.71    436.91 o
 -25   3  10     4352.78     4636.61    290.56 o
 -23   3  10   140924.91   139472.83   2867.09 o
 -21   3  10    72116.39    71918.66   1057.60 o
 -19   3  10     1698.21     1824.02    167.17 o
 -17   3  10     2110.57     2274.20    138.88 o
 -15   3  10    38213.98    38470.45    514.51 o
 -13   3  10   388000.28   383915.00   3923.82 o
 -11   3  10    77831.77    77015.42    773.86 o
  -9   3  10    45132.77    44241.60    451.25 o
  -7   3  10    71546.46    71983.93    753.60 o
  -5   3  10   200941.00   205703.78   1934.48 o
  -3   3  10   110582.73   111643.37   1039.64 o
  -1   3  10   133470.39   133689.84   1254.01 o
   1   3  10     9463.25     9377.42    175.63 o
   3   3  10    35156.58    35274.05    414.44 o
   5   3  10   191771.64   194141.30   1984.15 o
   7   3  10    54894.93    55657.96    691.65 o
   9   3  10    46753.39    46434.33    635.27 o
  11   3  10    10840.80    10671.80    245.21 o
  13   3  10    98491.38    98106.45   1768.34 o
  15   3  10    35769.64    36102.76    603.09 o
  17   3  10      136.89      375.28    250.46 o
 -24   4  10    55350.44    54467.89    930.26 o
 -22   4  10      341.14      231.83    173.49 o
 -20   4  10     5345.50     5717.27    225.26 o
 -18   4  10    23986.84    24175.25    486.65 o
 -16   4  10      838.31     1248.45    118.48 o
 -14   4  10    75739.66    76025.95    917.68 o
 -12   4  10    46155.68    46229.01    526.36 o
 -10   4  10    43449.59    42930.79    489.34 o
  -8   4  10    22378.41    22230.28    288.70 o
  -6   4  10    73913.41    73450.99    790.75 o
  -4   4  10   301301.94   303193.97   2833.03 o
  -2   4  10    21458.40    21368.41    260.36 o
   0   4  10    12785.03    12433.12    197.85 o
   2   4  10      565.03      709.54     96.70 o
   4   4  10     2187.39     2281.24    104.02 o
   6   4  10    14448.70    14584.62    266.30 o
   8   4  10    31107.19    31866.98    492.54 o
  10   4  10    20976.92    20757.16    410.33 o
  12   4  10    20294.56    20294.63    419.73 o
  14   4  10    12241.20    12065.68    419.78 o
  16   4  10    33592.71    32385.80    768.18 o
 -23   5  10     5015.35     5313.74    400.99 o
 -21   5  10      855.05     1107.00    175.97 o
 -19   5  10     9421.63     9900.48    247.76 o
 -17   5  10    68275.73    68061.93    847.88 o
 -15   5  10     4686.84     4573.07    162.92 o
 -13   5  10    34437.80    33858.29    467.17 o
 -11   5  10    19299.10    19354.54    298.76 o
  -9   5  10     1897.83     2145.86    103.71 o
  -7   5  10     3027.14     3084.17    105.44 o
  -5   5  10     8724.87     8587.10    156.39 o
  -3   5  10       78.86      436.31     79.87 o
  -1   5  10     4407.63     4582.16    129.53 o
   1   5  10    22933.95    23011.88    310.87 o
   3   5  10    46625.39    47137.81    533.84 o
   5   5  10     3884.97     4021.59    139.40 o
   7   5  10    64374.79    65663.76    808.46 o
   9   5  10    50607.86    50322.43    706.14 o
  11   5  10     9697.70     9260.44    278.82 o
  13   5  10     3727.79     3599.99    217.11 o
  15   5  10       28.76      437.30    216.59 o
 -22   6  10    82121.22    82762.30   1532.06 o
 -20   6  10   117552.20   119888.35   2120.84 o
 -18   6  10    55584.76    55084.06    714.53 o
 -16   6  10     8355.47     8539.69    230.09 o
 -14   6  10    26039.45    25863.19    393.80 o
 -12   6  10    24584.07    24497.38    334.06 o
 -10   6  10    50170.79    49921.30    568.38 o
  -8   6  10    77374.34    76491.28    816.42 o
  -6   6  10     1090.95     1109.34     92.48 o
  -4   6  10     2389.04     2641.20    120.45 o
  -2   6  10    37090.98    37015.53    448.09 o
   0   6  10   179889.69   179318.20   1813.83 o
   2   6  10    25532.12    25061.57    336.80 o
   4   6  10    21336.52    21382.18    307.77 o
   6   6  10    56853.07    57619.81    678.70 o
   8   6  10     8075.31     8354.17    236.49 o
  10   6  10    18981.63    18119.15    376.04 o
  12   6  10    29469.68    28802.60    600.17 o
  14   6  10      303.92      755.26    207.43 o
 -19   7  10    62629.43    63734.32   1361.15 o
 -17   7  10    47315.34    46817.77    685.15 o
 -15   7  10     5032.54     5231.28    188.45 o
 -13   7  10     9419.92    10672.16    309.34 o
 -11   7  10    19002.80    19018.46    352.89 o
  -9   7  10     2580.74     2472.88    148.23 o
  -7   7  10   189366.16   190883.91   2767.23 o
  -5   7  10      342.74      612.88    106.43 o
  -3   7  10    37818.64    37913.82    496.92 o
  -1   7  10   133783.91   134528.81   1478.57 o
   1   7  10    34072.22    33324.53    449.45 o
   3   7  10     3339.33     3155.93    137.52 o
   5   7  10     1235.63     1398.56    131.32 o
   7   7  10     4019.08     4218.98    185.17 o
   9   7  10    29057.71    30777.06    491.78 o
  11   7  10      607.20      583.66    197.32 o
  13   7  10    50285.16    48515.98   1107.43 o
 -18   8  10    10396.07    10791.37    348.41 o
 -16   8  10    20418.17    20202.32    470.51 o
 -14   8  10     8278.68     7991.62    307.22 o
 -12   8  10    76233.76    75598.66    949.71 o
 -10   8  10     7235.76     7204.76    215.68 o
  -8   8  10    11902.72    11675.22    265.58 o
  -6   8  10    72709.86    71425.97    894.27 o
  -4   8  10    40680.67    40862.27    541.62 o
  -2   8  10    59929.43    60113.35    737.80 o
   0   8  10     1277.50     1456.82    128.64 o
   2   8  10     7540.23     7563.44    193.22 o
   4   8  10    21319.75    20929.06    330.89 o
   6   8  10      354.58      376.75    166.33 o
   8   8  10    42606.20    42711.78    618.04 o
  10   8  10      817.02     1022.44    193.99 o
 -15   9  10    31059.11    30653.87    714.08 o
 -13   9  10    53660.43    51287.74    747.88 o
 -11   9  10    66684.19    66679.80    938.47 o
  -9   9  10      716.98     1083.35    175.17 o
  -7   9  10      782.94      943.52    166.36 o
  -5   9  10    76167.97    75738.58    948.36 o
  -3   9  10   168536.63   167932.80   1858.52 o
  -1   9  10    12422.89    12582.05    312.86 o
   1   9  10    41118.36    40970.38    537.55 o
   3   9  10    91066.49    92648.67   1140.10 o
   5   9  10    65098.74    64941.73   1016.23 o
   7   9  10      403.24     1060.73    190.71 o
 -12  10  10      147.44      310.02    186.64 o
 -10  10  10     3070.76     2768.51    208.56 o
  -8  10  10     3417.77     3478.51    213.73 o
  -6  10  10      139.13       35.40    167.36 o
  -4  10  10   147243.25   146455.22   1822.81 o
  -2  10  10     4158.19     3724.62    193.15 o
   0  10  10     6632.65     5925.92    240.44 o
   2  10  10     1490.63     2066.29    255.72 o
   4  10  10     1219.08      930.86    270.21 o
 -24   0  11     8367.46     8540.13    443.30 o
 -22   0  11    35828.45    36618.92    794.18 o
 -20   0  11   170724.55   168159.72   2434.38 o
 -18   0  11      208.73      678.62    151.90 o
 -16   0  11     3933.17     3891.41    197.85 o
 -14   0  11    31047.40    30415.53    532.31 o
 -12   0  11    32519.79    32087.84    544.88 o
 -10   0  11   143114.20   144847.98   2062.27 o
  -8   0  11    94394.41    95716.00   1407.93 o
  -6   0  11     1747.04     1930.03    129.38 o
  -4   0  11     8704.96     8556.49    187.46 o
  -2   0  11   273994.09   276101.78   3069.43 o
   0   0  11   324797.31   326235.69   3612.99 o
   2   0  11    26673.44    27372.15    427.07 o
   4   0  11    27012.66    27078.22    463.62 o
   6   0  11    69410.78    68795.12   1102.75 o
   8   0  11    17348.62    17253.94    401.86 o
  10   0  11   200825.53   199255.36   2915.13 o
  12   0  11    10165.66    10317.71    426.91 o
  14   0  11      619.38      821.76    303.11 o
  16   0  11     7692.08     7304.98    444.53 o
 -23   1  11    43276.33    44108.96    671.29 o
 -21   1  11     1040.44      945.53    168.83 o
 -19   1  11       41.58      310.25    110.59 o
 -17   1  11    23835.23    23428.10    317.96 o
 -15   1  11     8941.07     8691.13    172.65 o
 -13   1  11    15822.55    16275.86    308.07 o
 -11   1  11     4595.36     4529.17    111.92 o
  -9   1  11     1329.45     1773.93    135.08 o
  -7   1  11     6698.77     6687.51    147.68 o
  -5   1  11    60516.42    60199.80    559.94 o
  -3   1  11     1047.35     1211.87     94.19 o
  -1   1  11    21271.16    21449.73    236.62 o
   1   1  11     2069.27     2152.26     89.92 o
   3   1  11     4209.04     4484.48    116.79 o
   5   1  11    45888.39    45845.93    522.24 o
   7   1  11    12704.22    12288.29    232.10 o
   9   1  11     7374.59     7225.49    215.20 o
  11   1  11     8083.68     7897.02    230.54 o
  13   1  11      127.27      311.07    177.80 o
  15   1  11    49761.46    47996.74    750.79 o
 -24   2  11    21702.22    22833.54    467.77 o
 -22   2  11    24463.96    24459.67    412.35 o
 -20   2  11    25575.55    25581.66    405.30 o
 -18   2  11     3927.39     4489.10    355.67 o
 -16   2  11     4474.54     4338.27    129.91 o
 -14   2  11    26169.02    25884.03    320.37 o
 -12   2  11      572.49      735.35     79.42 o
 -10   2  11     6191.93     5912.31    128.31 o
  -8   2  11    94341.70    94828.08    979.41 o
  -6   2  11    62890.92    62832.70    681.00 o
  -4   2  11    19026.31    18557.95    244.06 o
  -2   2  11    56029.48    56494.48    558.27 o
   0   2  11       27.99      317.85     76.71 o
   2   2  11     7297.02     7307.31    144.46 o
   4   2  11    23829.73    23906.79    304.28 o
   6   2  11    10389.12    10324.52    234.01 o
   8   2  11     2557.68     2866.65    154.58 o
  10   2  11     4521.88     4387.05    182.57 o
  12   2  11    26057.34    25446.23    471.50 o
  14   2  11    57776.29    57192.68    965.66 o
  16   2  11     5045.43     5039.62    317.44 o
 -23   3  11     1629.65     1536.60    249.22 o
 -21   3  11     4001.04     4134.97    209.61 o
 -19   3  11      261.49      526.74    157.06 o
 -17   3  11    10655.94    10593.54    220.62 o
 -15   3  11    66898.03    66683.20    893.61 o
 -13   3  11     1074.25     1088.51    114.69 o
 -11   3  11       25.90      340.78    104.19 o
  -9   3  11     9898.23    10015.94    202.14 o
  -7   3  11    47606.32    47094.09    564.69 o
  -5   3  11   175891.20   176410.95   1683.19 o
  -3   3  11     6556.34     6304.31    138.36 o
  -1   3  11    38947.71    39390.65    437.05 o
   1   3  11      157.76      334.68     93.45 o
   3   3  11   289646.63   297427.72   2872.56 o
   5   3  11    17763.61    17120.40    274.80 o
   7   3  11     7424.74     7692.13    209.05 o
   9   3  11     2307.63     2561.49    164.79 o
  11   3  11      230.91      478.14    150.46 o
  13   3  11   225989.28   223065.02   3132.26 o
  15   3  11     9024.26     8445.57    326.09 o
 -22   4  11      181.14      322.03    201.21 o
 -20   4  11     2885.89     3082.94    194.77 o
 -18   4  11    22749.70    22835.87    351.96 o
 -16   4  11    20074.20    19772.07    332.42 o
 -14   4  11    47048.44    47153.01    589.31 o
 -12   4  11    18231.75    17863.69    281.10 o
 -10   4  11     3072.28     3149.11    112.75 o
  -8   4  11     8213.70     8498.16    177.96 o
  -6   4  11    75778.36    76136.16    825.14 o
  -4   4  11     2187.96     2443.37    116.34 o
  -2   4  11     5127.85     5055.78    138.37 o
   0   4  11     8469.64     8577.57    192.71 o
   2   4  11    22573.29    22773.55    328.68 o
   4   4  11   169724.14   172265.33   1794.19 o
   6   4  11    26454.10    26270.00    401.49 o
   8   4  11    43654.09    43945.79    687.79 o
  10   4  11     8820.83     8462.68    263.93 o
  12   4  11    28726.63    28114.22    522.38 o
  14   4  11    24024.75    23815.94    482.43 o
 -21   5  11     1909.75     2130.69    250.02 o
 -19   5  11     7998.52     8165.81    270.17 o
 -17   5  11    62607.88    63271.64    755.71 o
 -15   5  11      804.38      868.49    135.18 o
 -13   5  11    16710.94    16460.98    274.40 o
 -11   5  11    13778.11    13692.74    260.11 o
  -9   5  11      208.76      493.02    130.80 o
  -7   5  11     1352.47     1539.02    152.40 o
  -5   5  11    95921.08    95703.16   1017.65 o
  -3   5  11     1183.49     1443.91     93.85 o
  -1   5  11    13797.76    13538.49    249.15 o
   1   5  11    28820.88    28768.92    404.74 o
   3   5  11    11110.95    11007.10    227.29 o
   5   5  11    14628.86    14859.39    287.20 o
   7   5  11      216.56      421.98    151.90 o
   9   5  11     5338.22     5401.70    231.12 o
  11   5  11     3615.06     4001.49    310.25 o
  13   5  11      805.02      926.03    210.68 o
 -20   6  11    37695.46    38230.87    733.64 o
 -18   6  11    41404.47    41778.17    583.80 o
 -16   6  11     1609.98     1809.08    159.38 o
 -14   6  11     9830.19     9302.29    243.05 o
 -12   6  11    92534.84    93537.80   1034.84 o
 -10   6  11   184295.92   186299.14   1862.24 o
  -8   6  11      840.83     1261.36    158.33 o
  -6   6  11     6920.24     6686.06    171.75 o
  -4   6  11    16537.36    16358.95    303.57 o
  -2   6  11    40265.45    39831.71    515.54 o
   0   6  11   164801.53   166034.69   1697.26 o
   2   6  11    11132.01    11004.51    237.48 o
   4   6  11        4.31      -67.60    147.32 o
   6   6  11     2341.78     2498.23    246.22 o
   8   6  11   104012.09   104251.26   1315.88 o
  10   6  11   133496.83   133543.14   1777.84 o
  12   6  11    15695.44    15343.65    376.02 o
 -19   7  11    13707.22    13171.51    439.04 o
 -17   7  11     1932.29     2069.85    198.48 o
 -15   7  11    28312.12    27867.39    408.71 o
 -13   7  11     7981.52     7929.75    198.29 o
 -11   7  11    96589.52    97339.04   1030.85 o
  -9   7  11     2738.49     2902.08    165.66 o
  -7   7  11    17298.10    17175.00    336.11 o
  -5   7  11      523.83      847.79    152.44 o
  -3   7  11     9973.24     9874.35    235.64 o
  -1   7  11     6903.96     6304.13    178.62 o
   1   7  11    20770.91    20271.15    328.04 o
   3   7  11     2306.09     2440.30    159.86 o
   5   7  11    84591.59    85703.96   1154.94 o
   7   7  11    40823.82    41275.51    653.63 o
   9   7  11    79010.71    78526.63   1089.62 o
 -16   8  11       23.44      422.61    205.85 o
 -14   8  11      229.64      309.46    220.43 o
 -12   8  11    17058.56    17258.79    339.88 o
 -10   8  11      575.15      651.87    163.92 o
  -8   8  11     5111.60     4983.50    215.76 o
  -6   8  11     4381.78     4552.66    208.94 o
  -4   8  11    13165.23    13091.30    284.63 o
  -2   8  11      309.90      443.73    190.48 o
   0   8  11     2630.34     2759.78    176.27 o
   2   8  11    30384.93    30255.81    469.64 o
   4   8  11    17600.04    17493.22    373.28 o
   6   8  11       37.33      246.47    199.74 o
   8   8  11    13247.64    13165.68    442.39 o
 -13   9  11     1606.06     1831.07    227.13 o
 -11   9  11    43504.65    44224.03    677.59 o
  -9   9  11      129.22      572.93    173.61 o
  -7   9  11    72841.68    72436.65    992.43 o
  -5   9  11     9536.73     9049.52    271.66 o
  -3   9  11      788.56      976.31    171.91 o
  -1   9  11      497.63      588.31    172.05 o
   1   9  11    20510.84    20017.73    367.49 o
   3   9  11    81019.06    81290.53   1405.71 o
  -4  10  11    18580.78    18886.48    416.63 o
 -22   0  12   113954.29   116170.58   3376.92 o
 -20   0  12     5118.59     4741.79    246.02 o
 -18   0  12     1443.95     1858.85    210.81 o
 -16   0  12    70726.38    70908.73   1090.99 o
 -14   0  12     4649.22     4836.02    237.53 o
 -12   0  12     4260.06     4458.89    231.41 o
 -10   0  12    16137.57    16104.15    396.71 o
  -8   0  12    18939.91    19131.96    394.61 o
  -6   0  12        3.27      256.05    212.30 o
  -4   0  12    13390.17    13587.56    255.70 o
  -2   0  12     5682.09     6427.33    192.82 o
   0   0  12     8311.26     9232.50    250.91 o
   2   0  12     1943.38     2042.50    165.60 o
   4   0  12    88303.54    88504.00   1240.42 o
   6   0  12   101290.98   105167.45   1625.51 o
   8   0  12    58548.35    59676.19   1005.49 o
  10   0  12    69116.75    66728.86   1265.94 o
  12   0  12     5492.84     5132.56    367.01 o
  14   0  12     7085.76     5942.09    419.14 o
 -23   1  12     9144.84     8718.48    284.02 o
 -21   1  12     4160.29     4238.68    203.71 o
 -19   1  12    29254.22    29145.41    412.01 o
 -17   1  12    28794.40    27994.06    370.25 o
 -15   1  12    15315.72    14866.06    253.90 o
 -13   1  12      232.35      297.62    106.55 o
 -11   1  12    33116.21    32826.41    433.40 o
  -9   1  12    50894.02    50789.78    608.73 o
  -7   1  12    31275.75    31309.59    393.27 o
  -5   1  12     1199.31     1356.46    116.02 o
  -3   1  12     2649.69     2806.40     96.88 o
  -1   1  12    43784.01    43385.78    426.91 o
   1   1  12    17911.93    17694.90    237.00 o
   3   1  12    11125.54    10691.32    188.29 o
   5   1  12     1128.10     1515.25    126.96 o
   7   1  12    36937.90    36542.05    541.69 o
   9   1  12    13556.43    13451.86    291.33 o
  11   1  12     7555.33     7364.47    244.24 o
  13   1  12     8289.40     7633.45    284.21 o
 -22   2  12     2934.18     2893.02    204.88 o
 -20   2  12     8574.49     8562.85    243.60 o
 -18   2  12    37608.50    36992.02    529.54 o
 -16   2  12      606.21      701.48    148.60 o
 -14   2  12      317.84      458.27    104.73 o
 -12   2  12   120284.28   122665.95   1392.11 o
 -10   2  12     2875.10     3080.43    152.97 o
  -8   2  12     2869.37     2897.57    121.90 o
  -6   2  12   111797.01   113875.06   1170.26 o
  -4   2  12      926.72     1169.72    108.62 o
  -2   2  12      113.55      213.17     87.72 o
   0   2  12    55563.26    55292.53    537.65 o
   2   2  12     5097.05     5098.41    153.25 o
   4   2  12      428.61      559.87    117.94 o
   6   2  12    10795.52    10732.79    262.81 o
   8   2  12    29908.82    29887.94    474.52 o
  10   2  12     7378.83     7307.24    229.31 o
  12   2  12    17680.21    17154.11    352.46 o
 -21   3  12    49270.00    49860.07    680.18 o
 -19   3  12    47295.34    47674.34    838.71 o
 -17   3  12    37301.90    37962.10    531.94 o
 -15   3  12       92.16      415.70    140.98 o
 -13   3  12     1450.78     1664.78    135.24 o
 -11   3  12    30643.99    31139.73    479.90 o
  -9   3  12     3811.49     3570.36    176.23 o
  -7   3  12    62857.86    63478.16    737.23 o
  -5   3  12     5277.21     5317.10    157.04 o
  -3   3  12     1360.73     1347.07    107.59 o
  -1   3  12    21089.71    21244.85    295.43 o
   1   3  12     3508.08     3734.57    152.45 o
   3   3  12   135611.52   135505.95   1439.41 o
   5   3  12      165.96        3.01    137.91 o
   7   3  12     9921.61     9739.48    248.97 o
   9   3  12     9963.02     9715.17    250.76 o
  11   3  12    63072.59    62113.34   1023.22 o
  13   3  12    29513.90    29043.29    542.19 o
 -20   4  12     2482.23     2383.63    194.53 o
 -18   4  12      339.06      260.92    151.19 o
 -16   4  12    68563.77    69670.05    867.65 o
 -14   4  12      727.97      966.13    133.09 o
 -12   4  12     1933.42     2158.01    139.79 o
 -10   4  12    20892.73    20548.66    337.94 o
  -8   4  12     3396.00     3370.10    162.77 o
  -6   4  12      165.93      272.96    117.80 o
  -4   4  12     1840.98     1949.42    189.87 o
  -2   4  12    61060.62    61704.17    663.61 o
   0   4  12     1509.46     1649.63    137.93 o
   2   4  12    23284.61    23077.91    351.88 o
   4   4  12    51858.45    51472.23    669.40 o
   6   4  12     1547.32     1746.40    167.81 o
   8   4  12      483.66      568.85    179.97 o
  10   4  12    19025.16    18953.80    410.41 o
  12   4  12    35250.10    34338.24    607.46 o
 -19   5  12    12857.28    12849.00    295.06 o
 -17   5  12    13884.31    13737.58    289.49 o
 -15   5  12    31432.39    31589.46    469.66 o
 -13   5  12     1501.47     1674.76    152.70 o
 -11   5  12    21396.98    21518.13    330.18 o
  -9   5  12    92409.16    94535.55   1178.19 o
  -7   5  12    43751.97    44574.36    597.78 o
  -5   5  12      317.80      340.34    129.36 o
  -3   5  12     5680.20     5447.64    189.31 o
  -1   5  12    23819.64    24113.47    372.79 o
   1   5  12     1295.33     1691.96    147.79 o
   3   5  12     3742.39     3539.40    170.57 o
   5   5  12      660.34     1070.88    153.93 o
   7   5  12    40680.95    40051.76    612.87 o
   9   5  12     4529.03     4149.92    243.41 o
  11   5  12    11587.82    10909.73    334.11 o
 -18   6  12    12485.45    12048.63    291.12 o
 -16   6  12      336.26      717.19    154.02 o
 -14   6  12     2055.43     2154.92    163.67 o
 -12   6  12    28766.88    28709.00    412.00 o
 -10   6  12     3175.01     3201.67    173.89 o
  -8   6  12      318.35      153.04    134.52 o
  -6   6  12    64127.53    64893.84    963.48 o
  -4   6  12    29266.59    29663.78    502.85 o
  -2   6  12    17228.52    17505.66    332.31 o
   0   6  12    19816.56    19271.20    352.02 o
   2   6  12     6341.92     6439.07    201.46 o
   4   6  12      480.96      650.52    156.06 o
   6   6  12    22704.75    22661.77    444.17 o
   8   6  12     5667.16     5224.34    298.82 o
 -15   7  12      156.96      525.26    182.39 o
 -13   7  12    12646.63    12163.22    274.51 o
 -11   7  12    22816.26    22204.62    381.96 o
  -9   7  12      699.08      719.81    193.35 o
  -7   7  12     4352.72     4314.20    224.59 o
  -5   7  12    13418.41    13445.93    344.17 o
  -3   7  12    51180.40    52043.13    776.02 o
  -1   7  12    39117.29    38925.14    566.92 o
   1   7  12    63345.52    63272.33    834.23 o
   3   7  12    29151.52    28543.48    458.78 o
   5   7  12    11960.37    11834.22    287.12 o
   7   7  12     5930.61     5507.46    254.46 o
 -12   8  12    14081.04    14069.29    340.47 o
 -10   8  12     7309.38     7065.54    331.20 o
  -8   8  12     1710.61     1670.70    221.05 o
  -6   8  12     8492.59     8279.97    296.80 o
  -4   8  12     2056.73     2102.27    207.83 o
  -2   8  12    19678.76    19869.54    410.16 o
   0   8  12      608.35      786.01    173.07 o
   2   8  12     3629.96     3462.61    258.57 o
   4   8  12    30320.11    30081.04    594.35 o
  -7   9  12    73657.30    74420.41   1109.67 o
  -5   9  12     2129.08     1825.22    225.25 o
  -3   9  12    24747.53    24814.71    541.22 o
 -20   0  13     4562.90     4380.24    323.69 o
 -18   0  13    23395.87    23815.17    661.48 o
 -16   0  13      243.02      420.69    198.33 o
 -14   0  13   179085.56   180353.14   3027.51 o
 -12   0  13    23071.01    23287.14    534.96 o
 -10   0  13    69642.63    69600.07   1515.94 o
  -8   0  13    19436.65    19525.99    421.45 o
  -6   0  13    50737.83    50851.13    839.86 o
  -4   0  13     1790.60     2266.51    146.02 o
  -2   0  13    61107.09    62269.27    800.37 o
   0   0  13      447.43      626.33    202.18 o
   2   0  13      314.49      590.27    155.46 o
   4   0  13     5599.72     6260.20    387.03 o
   6   0  13    10121.61    10169.36    335.17 o
   8   0  13    12345.20    11892.60    384.64 o
  10   0  13    28299.40    27218.93    976.76 o
 -21   1  13    14533.63    14238.22    364.41 o
 -19   1  13       62.63      314.17    157.97 o
 -17   1  13     4704.97     4456.10    219.19 o
 -15   1  13    92198.05    93745.89   1111.54 o
 -13   1  13       11.27      257.14    140.53 o
 -11   1  13    18807.96    18700.82    305.37 o
  -9   1  13      292.70      522.89    123.71 o
  -7   1  13       15.96      398.70     99.38 o
  -5   1  13    82947.94    83780.47    898.60 o
  -3   1  13     9233.14     9092.54    173.51 o
  -1   1  13    27562.74    27764.76    323.13 o
   1   1  13      156.73      342.35    100.73 o
   3   1  13     3816.86     3791.26    152.60 o
   5   1  13    42986.62    42656.08    575.86 o
   7   1  13     9213.05     9112.16    255.34 o
   9   1  13     4923.62     4848.71    223.27 o
  11   1  13     1223.38     1128.53    228.08 o
 -20   2  13    12890.97    13226.13    351.87 o
 -18   2  13    18794.01    18997.83    409.51 o
 -16   2  13      110.59       99.84    166.76 o
 -14   2  13    61697.36    62617.27    787.50 o
 -12   2  13      168.71      166.11    123.66 o
 -10   2  13     5040.95     5338.80    221.05 o
  -8   2  13     3065.54     2974.22    158.37 o
  -6   2  13    18520.95    18637.74    305.08 o
  -4   2  13       38.79      416.41    116.43 o
  -2   2  13      145.77      405.76    110.46 o
   0   2  13    76835.79    77522.03    762.90 o
   2   2  13    28248.07    28217.42    380.04 o
   4   2  13     2595.81     2772.31    157.25 o
   6   2  13    91205.85    91406.73   1154.07 o
   8   2  13    24798.93    24612.88    444.48 o
  10   2  13    22115.09    21433.25    404.74 o
 -19   3  13    54564.52    55913.86    855.72 o
 -17   3  13    30975.37    30628.20    544.30 o
 -15   3  13    16616.46    17170.51    347.26 o
 -13   3  13    20043.38    19735.88    372.35 o
 -11   3  13   132770.13   136381.75   1670.30 o
  -9   3  13    61530.15    63422.06    794.34 o
  -7   3  13       58.97      362.00    131.51 o
  -5   3  13    61364.73    63068.82    763.09 o
  -3   3  13      236.73      528.61    133.87 o
  -1   3  13    44896.72    45500.88    557.95 o
   1   3  13    34854.99    35769.84    480.33 o
   3   3  13     8231.64     8285.03    225.11 o
   5   3  13    37204.18    36681.00    610.33 o
   7   3  13     2125.37     2173.38    221.01 o
   9   3  13    52129.46    52558.37    828.28 o
 -18   4  13     3404.77     3500.41    225.09 o
 -16   4  13    13779.72    13611.85    349.42 o
 -14   4  13      153.23      240.29    160.75 o
 -12   4  13      391.36      515.57    161.45 o
 -10   4  13    12207.48    12251.71    389.31 o
  -8   4  13    40874.42    41304.45    570.40 o
  -6   4  13      175.50      282.86    139.64 o
  -4   4  13    65806.87    66599.09    756.56 o
  -2   4  13    24399.85    23925.13    403.32 o
   0   4  13       27.82      188.38    133.95 o
   2   4  13     1564.52     1667.80    158.34 o
   4   4  13     3231.44     3380.67    180.72 o
   6   4  13       84.33      528.61    202.33 o
   8   4  13     3677.74     3057.56    268.21 o
 -17   5  13    21978.30    22439.76    429.22 o
 -15   5  13    56467.05    58108.10    816.43 o
 -13   5  13       99.42      253.32    179.35 o
 -11   5  13     2569.04     2696.13    208.21 o
  -9   5  13      790.38      831.12    148.43 o
  -7   5  13     1732.38     2094.40    176.30 o
  -5   5  13    25553.13    25746.54    400.65 o
  -3   5  13    27782.30    27806.20    445.83 o
  -1   5  13    44857.14    45139.94    635.69 o
   1   5  13      473.47      450.67    154.94 o
   3   5  13    27885.49    27182.71    452.31 o
   5   5  13    43044.81    43257.57    634.29 o
   7   5  13     6759.38     6412.73    281.29 o
 -14   6  13    21950.64    21616.59    413.46 o
 -12   6  13    22267.68    22001.31    382.25 o
 -10   6  13      742.49     1390.49    166.44 o
  -8   6  13     3824.09     3691.58    201.83 o
  -6   6  13    10222.23     9629.51    310.54 o
  -4   6  13    36311.56    35963.66    591.22 o
  -2   6  13    15826.97    15486.79    323.53 o
   0   6  13    38333.28    38382.28    566.34 o
   2   6  13    29749.01    28980.57    442.35 o
   4   6  13     6235.64     5826.69    239.92 o
 -11   7  13    61455.49    62190.91    875.82 o
  -9   7  13      316.98      411.80    223.60 o
  -7   7  13     8209.06     8246.77    333.47 o
  -5   7  13   139759.61   141775.28   1921.20 o
  -3   7  13     1871.30     1929.74    216.11 o
  -1   7  13      918.29     1141.66    187.49 o
   1   7  13     2671.41     2362.56    211.79 o
 -18   0  14    50313.26    53585.96   1155.08 o
 -16   0  14   161267.70   165313.34   2644.95 o
 -14   0  14     2882.00     2776.42    237.82 o
 -12   0  14    51174.61    50296.97    942.37 o
 -10   0  14     2422.29     2641.71    264.05 o
  -8   0  14    19155.49    19434.41    480.51 o
  -6   0  14   398907.53   403589.31   6153.19 o
  -4   0  14    31401.60    31288.95    540.82 o
  -2   0  14     8693.03     8548.72    253.10 o
   0   0  14     5625.25     6139.76    226.52 o
   2   0  14   273749.34   279137.81   3613.29 o
   4   0  14    47597.00    47676.70    859.69 o
   6   0  14    12089.89    11722.83    409.46 o
   8   0  14    27980.82    26910.51    812.06 o
 -17   1  14      194.86      249.38    184.11 o
 -15   1  14        6.00      178.52    270.76 o
 -13   1  14     3207.69     3467.90    191.86 o
 -11   1  14    21571.32    21177.17    357.99 o
  -9   1  14     7828.03     7572.77    212.51 o
  -7   1  14     7351.99     7443.76    211.75 o
  -5   1  14      122.79      448.03    133.99 o
  -3   1  14     5201.99     5077.50    162.10 o
  -1   1  14    17948.63    18765.60    262.65 o
   1   1  14      704.06      920.59    125.68 o
   3   1  14    13621.00    13511.83    267.11 o
   5   1  14     3260.93     3438.09    211.65 o
   7   1  14     1945.88     1874.28    203.21 o
 -18   2  14    26873.81    27398.46    521.98 o
 -16   2  14     7922.77     8362.30    464.63 o
 -14   2  14     3526.77     3415.43    215.49 o
 -12   2  14     1511.66     1405.72    164.92 o
 -10   2  14     8604.78     8223.29    237.47 o
  -8   2  14     6203.95     5998.06    191.79 o
  -6   2  14    18735.16    19221.98    323.34 o
  -4   2  14     7870.03     7955.07    203.05 o
  -2   2  14    94467.62    95772.81    945.59 o
   0   2  14     1064.53      874.70    146.26 o
   2   2  14    11643.88    11305.20    282.49 o
   4   2  14     2617.07     2564.66    192.92 o
   6   2  14      795.01      987.10    185.43 o
 -17   3  14     6441.87     6008.90    276.25 o
 -15   3  14      131.11      371.57    168.18 o
 -13   3  14    29352.30    29350.05    496.37 o
 -11   3  14    35920.83    35350.00    558.83 o
  -9   3  14    45047.64    46201.59    631.52 o
  -7   3  14     1441.02     1295.49    150.62 o
  -5   3  14     7359.82     7121.45    232.15 o
  -3   3  14    65261.25    65466.09    759.28 o
  -1   3  14    83554.78    84413.71    998.22 o
   1   3  14      285.98      351.11    168.06 o
   3   3  14       56.10      106.22    162.21 o
   5   3  14     3599.00     3651.14    246.17 o
 -16   4  14     1268.04     1117.37    218.54 o
 -14   4  14    20929.04    21156.40    407.41 o
 -12   4  14   132940.64   135969.70   1684.01 o
 -10   4  14    18931.53    19058.45    358.02 o
  -8   4  14    10848.09    11003.09    267.53 o
  -6   4  14     7446.44     7571.92    236.36 o
  -4   4  14     2872.20     2755.78    184.25 o
  -2   4  14    18615.18    18082.16    355.83 o
   0   4  14    20574.05    20717.37    366.11 o
   2   4  14     9536.94     9450.63    258.82 o
   4   4  14    18987.49    19002.20    388.09 o
 -13   5  14     3147.29     2952.59    240.39 o
 -11   5  14     6339.40     6009.09    231.92 o
  -9   5  14    32906.79    33666.16    512.58 o
  -7   5  14      437.90      590.84    178.03 o
  -5   5  14       67.18      145.86    223.03 o
  -3   5  14    15523.33    15539.71    443.90 o
  -1   5  14    27299.06    26776.97    457.24 o
   1   5  14      151.31      210.12    184.84 o
   3   5  14       92.03      630.75    196.43 o
 -10   6  14      604.38      687.37    188.43 o
  -8   6  14    83015.73    85947.95   1252.14 o
  -6   6  14   131142.81   134774.06   1842.41 o
  -4   6  14     5120.80     5404.08    283.96 o
  -2   6  14    14644.71    14234.93    364.45 o
 -14   0  15    20922.80    21734.08    633.12 o
 -12   0  15      134.52       -7.36    293.63 o
 -10   0  15       64.46       71.21    308.37 o
  -8   0  15    96644.09    97540.05   1666.28 o
  -6   0  15    20014.84    19788.00    519.79 o
  -4   0  15        2.03      265.18    269.75 o
  -2   0  15     9020.83     8900.73    310.51 o
   0   0  15    15804.27    15484.80    418.86 o
   2   0  15   162451.05   162042.27   3003.33 o
 -13   1  15    19897.45    19659.60    390.63 o
 -11   1  15       55.35      238.01    171.94 o
  -9   1  15    17912.59    17747.12    343.08 o
  -7   1  15     5208.73     4938.87    219.75 o
  -5   1  15     8187.35     7861.71    223.91 o
  -3   1  15     7840.30     7898.25    217.23 o
  -1   1  15      756.21      624.45    152.35 o
   1   1  15    44880.84    44698.21    576.08 o
   3   1  15     2016.64     2270.13    206.56 o
 -14   2  15      124.43      -18.91    217.08 o
 -12   2  15    23260.76    23657.51    439.33 o
 -10   2  15   148417.91   151723.17   1742.04 o
  -8   2  15     3483.64     3719.14    214.91 o
  -6   2  15     1202.18     1098.82    168.85 o
  -4   2  15    12582.16    12564.03    294.13 o
  -2   2  15     7264.79     7007.21    232.74 o
   0   2  15    10448.71    10041.63    288.71 o
   2   2  15     2643.49     2392.37    214.50 o
 -11   3  15    15205.51    15839.96    387.33 o
  -9   3  15       26.95      485.14    220.52 o
  -7   3  15     4513.14     4802.27    213.46 o
  -5   3  15    98956.85   102645.36   1235.47 o
  -3   3  15    23416.38    23228.67    426.99 o
  -1   3  15    20188.16    20484.57    464.92 o
   1   3  15     5258.86     5079.99    238.77 o
 -10   4  15    11804.87    11415.71    322.77 o
  -8   4  15       93.92      775.98    197.97 o
  -6   4  15    40822.43    41388.00    603.03 o
  -4   4  15    22887.34    23220.14    488.72 o
  -2   4  15    41082.09    40959.74    619.07 o
 
